# Supplementary material for: Barriers to and enablers of quality improvement in primary health care in low- and middle-income countries: A systematic review
Source: PLOS Glob Public Health. 2024 Jan 18;4(1):e0002756. doi: 10.1371/journal.pgph.0002756 (PMC10796071; doi:10.1371/journal.pgph.0002756)
Supplement: S5 Table — (XLSX) [file pgph.0002756.s006.xlsx]

## Sheet: Data extraction
Methodology	Study Title	Study Author(s)	Study Year (of publication)	Focus or Topic	Aim or purpose	Geographical research setting	Single or multiple sites	Research design	Study population	PHC context	Theory, theoretical or conceptual framework	QI model applied	QI intervention package	Period of intervention or study	Sample selection and recruitment	Sample size	Data collection method	Data collection constraints	Data analysis method	Analytical framework(s)	Rigour, trustworthiness and quality	Results 1: Barriers to (or hinderances, or inhibitors, or constraints, or bottlenecks, what held back, failure factors) quality improvement	Results 2: Enablers of (promoters, motivators, facilitating factors, supporting factors, what helped, success factors) of quality improvement	Results 3: Knowledge, values, beliefs, attitudes, artefacts, language, practices of health workers (managers/ decision makers) regarding quality improvement	Results 4: micro (individual), meso (institutional or organization) and macro (societal/ economic/policy) factors influencing primary health care quality improvement	Weaknesses or limitations	Strengths	Conclusions	Recommendations for future research	Implications for practice and for policy	Final comments
Qualitative	Perspectives on implementing a quality improvement collaborative to improve person-centered care for maternal and reproductive health in Kenya	KATIE GIESSLER, AVERY SEEFELD, DOMINIC MONTAGU, BETH PHILLIPS, JAMES MWANGI, MEGHAN MUNSON, CATHY GREEN, JAMES OPOT and GINGER GOLUB	2020	maternal health care (maternal mortality) - patient centred care	Our study focuses on the experiences of both clinical and non-clinical staff who took part in a QIC focused on improving PCCfor MH and FP in public facilities in Kenya. We hypothesized that participation in the QIC and/or sensitization to PCC principles would have benefits for both providers and their patients: women seeking maternity and/or FP services, hereinafter referred to as‘women.’ At the …	Kenya: Four public health facilities in Nairobi and Kiambu Counties were selected to participate in an intervention focused on improving PCC for MH and FP delivered through a QIC.	Set in a single country with multiple sites	descriptive qualitative exploration of QIC participant attitudes and experiences using semi-structured interviews	38 QI team members (comprised mostly of FP and maternity trained clinicians, in addition to administrative staff such as data clerks and health records officers) participated in the intervention; 32 were purposively sampled for in-depth interviews	Intervention sites wereselected based on reported patient volumes of at least 100 deliv-eries per month and a reported mix of FP method provision andendorsement by senior leadership within local government. Siteswere excluded if they had participated in PCC initiatives previously.Sites ranged in size and capacity from smaller health centers tocounty-level referral hospitals. Performance indicator…	No explicit theory	quality improvement collaborative (QIC) [14]. Within a QIC, health system stakeholders such as providers and administrators come together to improve a shared set of healthcare-related challenges or outcomes.Quality improvement (QI) teams meet periodically to share their ideas, both successful and unsuccessful. This information is utilized by QIC participants to implement process or behavior chang…	QI teams were supported throughout the QICby an experienced facilitator from a local non-governmental organization that had been trained extensively in QI methodology by an external QI expert that designed the QIC intervention. The QI facilitator met weekly with QI team members in their respective facilities,for an average of 54 meetings per site. Facility data clerks and health records officers …	not reported	purposive sampling	32 (4 male, 28 female, median age 40, 20 nurses the rest mixed cadres of HRH; 21 diploma the rest degree and certificate, 11 median years in position)	in-depth interviews	none. All 32 sampled consented and participated	Using a thematic content analysis approach [18], the researchers developed a codebook based on key themes of the process evaluation. Data were analyzed using Atlas.ti version 8	none	peer debriefing, resolving intercoder discrepancies by consensus; [presenting thick descriptions with illustrative quotes	System-level challenges Although many respondents easily identified intervention benefits,they equally emphasized that the Kenyan health system impedeseasy and consistent implementation of PCC. Many providers shared that staffing shortages were the main challenge to implementing PCC. They pointed to disproportionate staff-to-patient ratios that meant respondents could not spend adequate time with…	Respondents consistently shared that their training in PCC helped them to provide more individualized care, outlining that this approach facilitated greater trust between women and providers and observed improvements in women-provider interactions. erceived provider benefitsMultiple respondents also indicated that sensitization to PCC princi-ples led to personal benefits. These included improved …	Perceived patient benefits Some respondents reported that implementing PCC behaviors improved rapport with women, setting the stage for more collaborative interactions and trust between women and providers. These respondents highlighted that calling a patient by her name provided an opportunity for women to be acknowledged as individuals rather than generic ‘patients,’ leading to improved communi…	However, respondents were emphatic that larger structural constraints—overworked staff at all levels with high turnover rates and overwhelming patient loads—severely impacted their ability to provide what they felt to be high quality care.	It is also possible that respondent bias informed our results, with providers describing positive attitudinal changes that were exaggerated. This lack of behavior change may alternatively indicate that when under stress with limited staffing, or when facing emergency situations with inadequate space and sup-plies, providers revert to habitual behaviors rather than practicing newly learned PCC beh…	Our study is among the first of its kind. As the QI process encour-ages contextual adaptation and adoption of best practice utilizing the knowledge and ideas of frontline workers, the QIC recruited staff from within four health facilities. While research exists on the effects of QIC-led improvement interventions on their primary outcomes,little research has been conducted on how they were perceiv…	This study demonstrates the benefits that the QIC in Kenya hadon providers’ perspectives and attentiveness to women’s experiences and in the process changed for the betterment of their own experience of delivering care. The positive effect on providers is an encouraging finding as it may speak to the sustainability of changes	More research must be done to determine whether recipients of PCC (women and others seeking healthcare)experienced the perceived additional benefits that respondents high-lighted, and whether providers own behavioral changes are sustained beyond any initial change intervention.	none	none
Qualitative	Enablers and barriers for implementing high-quality hypertension care in a rural primary care setting in Nigeria: perspectives of primary care staff and health insurance managers	Aina O. Odusola, Karien Stronks, Marleen E. Hendriks, Constance Schultsz, Tanimola Akande	2016	cardiovascular diseases: hypertension prevention and care in primary health care settings using health insurance	With the objective of contributing to a better under-standing of strategies that are needed to facilitate the uptake of high-quality hypertension care in primary care settings in SSA, the aim of the present study was to explore perspectives of insurance managers and primary care staff on factors that might inhibit or facilitate the implementation of high-quality hypertension care in practice.	Located in western Nigeria, Kwara State	Set in a single country with one site	qualitative design and semi-structured individual interviews to explore stakeholders’ perspectives.	study was conducted among insurance managers of the Kwara State Health Insurance (KSHI) and primary care staff of a KSHI clinic. The primary care clinic where we recruited health care staff had about 400 insured patients who were treated for hypertension and 24 staff members at the time of the study. Staff members included three primary care physicians, one of whom was a medical director and two …	In Nigeria Kwara state fourth poorest state of the country. The majority of the population lives in rural areas (67% of 2,748,400; data from 2011 census). The programme areas included in KSHI are rural, low-income farming communities. Yoruba (67.8%) and Nupe (9.9%) are the two largest ethnic groups in these areas, Islam and Christianity the main religions, and trading and farming the main occupat…	Implementation science research has demonstrated that a range of context-specific factors may either limit or enable the uptake of innovations in practice (21 26).Collectively, these factors are known as determinants of practice. The study reported in this paper is part of a larger research project that aimed to investigate how health insurance can be used for CVD prevention in low-resource commu…	KSHI KSHI is a voluntary CBHI programme that commenced in 2007 in three regions in Kwara State, under the name Hygeia Community Health Plan (32). The programme provides coverage for primary and limited secondary care for enrolees and supports the quality improvement of care in participating clinics. KSHI is financed by the Health Insurance Fund (HIF) and the Kwara State government. It is implemen…	As part of its quality improvement programme, the insurance programme introduced the WHO and other inter-national guidelines for hypertension and CVD prevention care in a number of contracted clinics in 2010. It provided the clinics with new equipment, organisational support, and staff training to facilitate implementation. The international SafeCare programme supports quality improvement program…	2010	We were only able to locate 11 clinic staff and 4 insurance company staff who met our inclusion criteria, all of whom agreed to be interviewed. As intended, this group included a good variety of professionals (see ‘Results’ section). With the15 interviews we were nonetheless able to achieve data saturation.	15 (11 clinic staff, 4 insurance workers): we interviewed two physicians (a medical director and a resident in training), two nurses working in the hypertension programme, one member of the pharmacy staff, two laboratory staff who conducted CVD-related lab tests, and four administrative staff, who were responsible for patient records and hospital management administration. We also interviewed fou…	Data were collected through in-depth individual inter-views, guided by a topic list. Our topic guide was based on a previous study on implementation of an innovative patient education programme in a primary care setting in Europe and field experience in quality-of-care monitoring programmes in Nigeria. Semi-structured open-ended questions were used to explore the following topics: 1) the current …	In this study our possibilities to determine sample size based on data saturation were, however, restricted by practical circumstances. NOTE: we arent told what these practical circumstances were.	We used the qualitative data management software MAX Qualitative Data Analysis (MAXQDA) to support consistent analysis, processing, ordering, and comparison of the data. Initially inductive analysis. Later deductive analysis.	we used a comprehensive theory- and research-based conceptual framework that was published by members of the European Tailored Implementation for Chronic Diseases (TICD) network in 2013 to guide research on the implementation of healthcare improvements in healthcare practice. The TICD framework describes factors (determinants of practice) that may inhibit or enable the uptake of innovations in pr…	Respondent validation; Data saturation; Peer debriefing; Use of TICD framework; Open coding, use of analytical memos, reflexivity	page 6&7; page 9&10: Perceived barriers for implementing high-quality hypertension care: clinic staff. The inductive analysis of the interviews with clinic staff yielded 12 major categories referring to enablers or inhibitors for providing high-quality hypertension care. Most categories dealt with resources/conditions that are needed for the delivery of care. The deductive analysis found that the…	Page 6&7 and 9&10: Perceived enablers for implementing high-quality hypertension care: clinic staff. The inductive analysis of the interviews with clinic staff yielded 12 major categories referring to enablers or inhibitors for providing high-quality hypertension care. Most categories dealt with resources/conditions that are needed for the delivery of care. The deductive analysis found that the 1…	Discussed under barriers and enablers	discussed under barriers and enablers	A limitation of the study is that the findings may not be easily generalisable outside the KSHI programme, which offered some distinct possibilities to improve hypertension care for low-income patients in rural Nigeria. In other settings in SSA, additional financial or non-financial challenges to implementing high-quality hypertension care may be present. The healthcare staff participating in thi…	Yet, within these limitations, we were able to include respondents from a variety of professional backgrounds, which allowed us to illuminate, by juxtaposition, perceptions of healthcare staff and insurance managers. To ensure validity of the data we conducted respondent validation (a member check) by re-interviewing 3 of the 15 respondents. We did not conduct validation exercises by having all r…	In this qualitative interview study, primary care staff and health insurance managers mentioned a range of incentives and resources that need to be available to facilitate the implementation of high-quality hypertension care in rural primary care facilities in Nigeria. From the perspectives of both stakeholder groups, a health insurance programme can provide essential financial and material resou…	In addition to research on enablers and barriers to the implementation of CVD prevention and hypertension management in contexts in SSA where health insurance is not available, this study suggests that further work is needed to evaluate the impact of staff shortages, task-shifting, and (automated) clinic management systems on the quality and the costs of CVD prevention and hypertension care. Simi…	Health insurance is generally seen as a promising avenue towards universal health coverage and CVD prevention in SSA. In this study, qualitative interviews with health-care staff and insurance managers provided relevant information about potential barriers to the implementation of high-quality hypertension care in the context of a CBHI programme in rural SSA and suggested entry points for strateg…	none
Qualitative	Strengthening data collection and use for quality improvement in primary care: the case of Costa Rica	Madeline Pesec et al	2021	Health care reforms, primary health care, collection and use of data for quality improvement	The goal of this paper is to identify the sources of PHC data in Costa Rica’s healthcare system and describe how these data are used for quality improvement. We had three central questions: (1) What are the main sources of PHC data in Costa Rica? (2) Which sources of data have been most important for stimulating quality improvement? and (3)What enablers and barriers to effective data collection a…	Costa Rica (national health system for PHC)	Set in a single country with one site	The results presented here were part of a larger study to doc-ument the history, implementation and challenges of PHCreform in Costa Rica. This study used a qualitative methodol-ogy and conducted in-depth, in-person, and semi-structured interviews with 40 key informants from different levels of the Costa Rican health system	medical doctors - 18; administrators - 22; males 26; females 14	In 1994, Costa Rica underwent a major PHC reform(Spigelet al., 2020), creating a system that provides a com-prehensive, coordinated, continuous, patient-centred first point of contact for its citizens (Pesecet al., 2017a;Bit-tonet al., 2018). In 2019, Costa Rica’s life expectancy was second only to Canada in the Western Hemisphere,and the country performs in the top 10% of low- andmiddle-income c…	as policymakers work to strengthen PHC,careful focus on improving the collection and use of data to drive accountability and quality improvement is needed. In this context, an analysis of the experience of Costa Rica,a middle-income country that is successfully collecting and using data for PHC improvement, can be instructive.	health reforms	health reforms	1994 - onwards; Initial data collection took place in 2017 and was supplemented in 2019 with four additional interviews for clarification of emerging themes	Using convenience sampling based on availability, and supplemented with snowball sampling	40 key informants from different levels of the Costa Rican health system: Costa Rica Social Security Administration 13 Health Region 4 Health Area 18 Costa Rican Academics 5	Conducted in-depth, in-person, and semi-structured interview. Interviews were conducted, recorded and transcribed in Spanish	Did not attempt to reach saturation due to diversity of topics.	A codebook was developed through inductive and deductive methods. Initial codes were developed based on the Data to Improvement Pathway and the Adaptive Management Framework to answer our research questions. Additional codes were added inductively as new themes and data streams emerged. Fifteen percent of inter-views were double coded by LS and MP until consistency was reached between coders. The…	Initial codes were developed based on the Data to Improvement Pathway and the Adaptive Management Framework to answer our research questions.	Additionally, we reviewed documents provided by our key informants as well as publicly available documents published by the CCSS and the Quality Assurance Department to sup-plement information obtained from interviews	Despite the many positive outcomes of the Index, informants identified some negative, unintended consequences.The focus on the Index indicators may leave less time for physicians to interact with patients and less time for Health Area Directors to explore priorities and health innovations that are not captured in the Index, but which may be beneficial to their population. For example, after a poo…	Which sources of data have been most important for stimulating quality improvement activities?While all of the previously described data streams contribute to the landscape of data at the PHC level, our informants identified the Index as one of the primary mechanisms for driving accountability for quality improvement in PHC. The sources of data used to create the Index are highlighted by the soli…	While a culture of valuing data enables data-driven decision-making in Costa Rica, it has also led to the development of overlapping data streams that congest and hinderthe system, acting as a barrier to effective data use and detract-ing time and resources from care. As Costa Rica integrates its new electronic medical record system with the existing data infrastructure, digitalization creates an…	ovider motivation.What sets Costa Rica apart from many other low- and middle-income countries is that it has created an effective way to drive sustained improvement in healthcare quality by rank-ing their Health Areas through the Index without attaching financial incentives to high performance and without risk-stratification for socio-economic status or available resources.While public feedback a…	Limitations of this study include a limited sample size of informants and the time frame of the study, which did not allow us to seek saturation on every theme. We focused only on the data system as it existed during the time of data sampling and did not consider the impact of the new electronic medical record system implemented since 2017	not discussed	As the global community recommits to PHC as the path to achieving Universal Health Coverage, measurement for improvement of PHC is critical. We describe Costa Rica’s overall data landscape, mapping the flow of nine different PHC data streams and how these data are used to drive pop-ulation health management at the national, regional and local levels. Then, we describe in detail how one of those d…	none	none	none: this is more of a macro outlook (national) rather than a specific PHC (health facility or community) setting.
Mixed Methods	Team-based primary health care for noncommunicable diseases:complexities in South India	Dorothy Lall, Nora Engel, Narayanan Devadasan, Klasien Horstman, and Bart Criel	2020	Non-communicable diseases: service reorganization	We conducted QI research to improve care for chronic NCDs,specifically diabetes and hypertension, at public primary health centres (PHCs) in a rural district in South India. The interventions to improve quality of services for diabetes and hypertension care were developed to address specific gaps identified through a situational analysis in the same setting as reported previously (Lallet al., 201…	The study was conducted at three publicly funded primary care facilities in Kolar, a rural district in Karnataka state in South India	Set in a single country with one site	To study the process of implementation and identify influential fac-tors, we chose the case experimental design (Peterset al., 2013;Toulanyet al., 2013) including both observation and the implemen-tation of interventions to improve quality. The interventions werenot static, but changed as they were adapted in the course of imple-mentation relevant to the context of the individual setting	As the QI initiative sought to improve the quality of care for dia-betes and hypertension, we considered the average number ofpatients with diabetes and hypertension being treated at the PHCand the presence of basic infrastructure, including medicines andhealth professional staff, to create a list of 25 PHCs that were eli-gible as ‘cases’ for the study. The list was then discussed with the dis-tr…	The study was conducted at three publicly funded primary care facilities in Kolar, a rural district in Karnataka state in South India with a population of 1 536 401 (Office of the Registrar General and Census Commissioner India, 2011). In India, health care is ordered in a three-tiered system of primary, secondary and tertiary care provided by both the public and private sectors. >70% of care for…	Theoretical background: The quality of care delivered through the health infrastructure is of great concern to healthcare providers and patients. The National Academy of Medicine (previously Institute of Medicine) landmark report on crossing the quality chasm catalysed discussions on delivering and measuring quality in health care organizations (Institute of Medicine, 2001). Arguably, improving t…	In this analysis, we draw on two such theoretical frameworks, the Consolidated Framework for Implementation Research (CFIR) (Damschroder et al., 2009) and the Model for Understanding Success in Quality (MUSIQ) (Kaplanet al., 2012), to analyse factors that may have influenced implementation in our setting and context. The CFIR is a meta-theoretical framework that identifies five major domains that…	The developed the interventions based on the results of and analysis of the quality of service delivery for diabetes and hypertension at PHCs in Kolar district that we reported elsewhere (Lallet al., 2019).Doctor-centred care processes, lack of information to maintain con-tinuity of care, fragmented care processes, poor support for self-management and decision-making that was not evidence-based o…	January to September 2018	The primary author and research associate made an average of 14 visits to each PHC to monitor the interventions during the 9 months of implementation. At each visit, observations were conducted and extensive field notes taken, specifically including information related to the care for NCDs. We also conducted semi-structured, in-depth interviews with the teams at the three PHCs (n¼15) after 9 mont…	15: at each PHC facility - MO, 2 nurses, lab technician, pharmacist	The primary author and research associate made an average of 14 visits to each PHC to monitor the interventions during the 9 months of implementation. At each visit, observations were conducted and extensive field notes taken, specifically including information related to the care for NCDs. We also conducted semi-structured, in-depth interviews with the teams at the three PHCs (n¼15) after 9 mont…	At PHC 3, we were not able to interview the doctor or the pharmacist, as they had been posted elsewhere	Data from the observations, interviews and field notes were uploaded to NVivo (QSR International Pty Ltd., version 11, 2015). Coding was done by the primary author using codes identified a priori from relevant constructs of the CFIR and MUSIQ. New codes were assigned to data that did not fit the a priori codes. Codes, such as culture of the PHC, implementation climate, attitude to intervention an…	In this analysis, we draw on two such theoretical frameworks, the Consolidated Framework for Implementation Research (CFIR) (Damschroder et al., 2009) and the Model for Understanding Success in Quality (MUSIQ) (Kaplanet al., 2012), to analyse factors that may have influenced implementation in our setting and context.	Positionality of researchers: Although the primary author and research associate were considered external to the PHC team, in the initial months they were invited on4–5 occasions to participate in some of the tasks, such as recording patient information and directing patients to follow the new work-flow. In the initial few months, we also had to remind the team ateach PHC to complete the records …	At PHC 1, the doctor did not often seek the opinion of his team in decision-making regarding the functioning of the PHC. The fol-lowing quote from the interview with the lab technician illustrates how the doctor asserts authority and resists suggestions from staff Even when the staff had suggestions or wanted to make changes in their areas of work, they were often not allowed to do so unless the …	he local context of implementing QI: We analysed the data to identify locally relevant contextual factors at each of the PHCs. Major themes that emerged from this analysis related to the challenge of team-based care and the inability of staff to make changes within the strong hierarchal arrangement of the team. Team cohesion and motivation to implement the interventions also emerged as important …	Motivation and perceived effect of the interventions. At all three PHCs, the staff perceived some changes due to the inter-ventions, resulting in increased motivation among some of the staff.Interestingly, counselling had the greatest impact on personal motivation and satisfaction at the PHCs	Comparing the local context and the outcomes of implementation at the different PHCs. Although the PHCs are similar to respect to their roles, team structure and available infrastructure available, we found differences inteam behaviour that may have affected the way the team came to-gether to implement the interventions. The success of implementation at PHC 2 can be related to relatively more coh…	Our study was limited by the inclusion of only three PHCs where the doctors were willing to participate. Obviously, we therefore can-not generalize our findings to other Indian PHCs, and acknowledge that the varied motivation of doctors to engage in a QI initiative will impact implementation, even in similar settings. We are also aware that we were able to only assess some of the possible influen…	However, the in-depth understanding of the inner settings we gained in this study would have been difficult to achieve if we would have increased the number of PHCs or expanded the scope of the assessments. In addition, we have not related implementation success with the outcomes of the intervention, as we wanted to first understand the context and its role in the implementation process.The outco…	e found that the prevailing hierarchical relationships in primary care teams in India are a major barrier to team-based care and redistribution of clinical, organizational and managerial tasks at PHC level. This study draws attention to the need for building capacity and leadership to enable better implementation of public health programmes. Further research regarding the development of QI teams,…	Theoretical reflections We found the CFIR framework to be a good guide for our study, asit helped define constructs, such as context and setting. We found that hierarchical structures influenced team-based care and impacted implementation related to the inner settings. We confirmed that centralizing or concentrating decision-making negatively impacts imple-mentation.	Relevance of the results Across different settings in primary care, leadership influences dayto day functioning and impacts quality of care. Strong management and leadership competencies, such as motivating the team, have been identified as critical to enhancing health system performance(de Savingy and Taghreed, 2009; Yellappaet al., 2016). Though leadership and management are theoretically disti…	none
Qualitative	Implementing clinical guidelines to promote integration of mental health services in primary health care: a qualitative study of a systems policy intervention in Uganda	Edith K. Wakida, Celestino Obua, Seggane Musisi, Godfrey Z. Rukundo, Peter Ssebutinde, Zohray M. Talib, Dickens Akena and Elialilia S. Okello	2019: T	Clinical practice guidelines (CPG) implementation: mental health disorders	This study aimed to assess the feasibility and accept-ability of an educational intervention towards improvement of the PHCPs uptake of the UCG in integrating mental health services into PHC in Mbarara district, southwestern Uganda. It was hoped that this would help close the void in assessing and reporting on mental health disorders from PHC settings in Uganda.	The study was conducted in Mbarara district approximately 270 km by road, southwest of the capital city, Kampala	Set in a single country with one site	A descriptive cross-sectional qualitative study that was assessing the feasibility and acceptability of an educational intervention from the perspective of the PHCPs	Participants who took part in the study included a clinical officer, nurses and a midwife from two HCs (III and IV) in Mbarara district: One HC III and one HC IV were selected using simple random sampling out of the four HCs (two HC III and two HC IV) that were part of the ini-tial study.	Mbarara is the administrative capital of south-western Uganda and it boarders Ibanda and Kiruhura Districts to the north, Kiruhura and Isingiro Districts to the east, Isingiro and Ntungamo Districts to the south, and Sheema District to the west. Demographically, Mbarara district lies between coordinates 00 36S, 30 36E and covers an area of 1846.4 km2 with a population of 472,625 of which 242,547 …	We based our study on the results of our initial study that identified perceived barriers and facilitators to PHCPs ability to integrate mental health services into PHC in Mbarara, Uganda [11]. We then developed an educa-tional intervention for PHCPs to improve on their usage of the UCG in mental health assessments and reporting of the disorders in their PHC settings	clinical practice guidelines as essential quality improvement tools	The intervention had four components including: (a) summarized guide-lines of common mental disorders as provided in the UCG [24]; (b) modified Health Management Information System (HMIS) registers (031-outpatients department, and 071-antenatal) to include columns of selected men-tal health disorders; (c) clinician’s checklist outlining the steps to be followed in a PHC setting in Uganda; and (d)…	he intervention lasted 6 months (November 2018 to April 2019) making a total of 24 weeks which were divided into 12 weeks for intervention with all the components listed above, and 12 weeks with no training and support supervision but with access to the registers, checklists, and summarized guidelines	Participants who took part in the study included a clinical officer, nurses and a midwife from two HCs (III and IV) in Mbarara district; only those who participated in our initial study [11], directly assessed patients, were willing to participate in all study related procedures, and provided a written informed consent were eligible to be included in the post intervention assessment. One HC III a…	We had anticipated interviewing all the participants (eight in total from the intervention sites) who took part in the initial study as well as the intervention. However, at the time of follow up, we found that one participant at HC IV level had been transferred to another HC midway the study period. Therefore, only seven in-depth inter-views were conducted, with three participants from HC IV and…	A semi-structured in-depth interview guide was used to collect data from PHCPs at the two intervention sites.	However, at the time of follow up, we found that one participant at HC IV level had been transferred to another HC midway the study period. Therefore, only seven in-depth inter-views were conducted, with three participants from HC IV and four from HC III.	Data were thematically analyzed [28, 29] by ESO and EW with the help of a qualitative software Atlas.ti version 8 [30]. Codes and categories for understanding PHCPs perceptions on the feasibility and acceptability of the intervention were independently constructed from the data by ESO and EW; and through consensus, a codebook was developed	none, completely inductive coding	These were observed to monitor the performance of the intervention as follows: (a) the Mbarara district health office was involved in the development of the final inter-vention materials; (b) registration sheets were provided for the mental health specialist, the lead researcher/author (EW), and the PHCPs to sign at the end of each support supervision; (c) attendance sheets were signed by partici…	Participants who worked in the HIV clinic, however, reported a challenge of having nowhere to record information about the mental status of their clients and yet they acknowledged that they were identifying them. It is important to note here that the modified and provided registers were HMIS 031 for OPD and HMIS 071 for antenatal records only. If there were any other registers at the HCs, they we…	Relevance of the intervention: In this study, relevance was looked at in terms of suit-ability of the intervention to the local setting. Below is how the participants responded when asked about how appropriate the different elements of the intervention were. These included the summarized guidelines, the additions to the register and the training provided: Summarized guidelines. Participants liked…	Training and support supervision In regards to the format of training and support super-vision, the participants thought that this should be pro-vided more regularly with structured sessions to allow for both theory and practical sessions. Modified register: Participants appreciated that the additions to the register were not put in a separate document. They appreciated that the mental conditions…	Six themes emerged from the study while the components of the intervention formed the apriori subthemes. These were: (a) relevance of the intervention, (b) impact of the intervention, (c) format of the intervention, (d) personal reactions to the intervention (e) adherence to guidelines, and (f ) perceived increased work load and time constraints.	The limitations in this study included the fact that the in-depth exploration of the feasibility and acceptability of the system policy intervention was conducted with a relatively modest sample of 7 interviews at 2 HCs (III and IV). These HCs were chosen for practical reasons as they were part of an initial study that identified the barriers and facilitators to integration of mental health servi…	Our findings were similar to the findings of researchers in the Cochrane reviews who found that combining the core policy intervention with other interventions led to a larger effect size than using the core intervention alone [13], which in our case was the summarized UCG.	Using a human cantered approach allowed us to develop a promising intervention to implement the Uganda Clinical Guidelines into PHC. Our study demonstrates that the use of the summarized UCG, modified HMIS registers to include mental health, training and support supervision by mental health specialists in implementing the UCG in integrating mental health at PHC settings is feasible and acceptable…	Given the need for improved mental health care in Uganda, this intervention could be rigorously evaluated for effectiveness, scalability and generalizability	Implications from this study The findings of this study may call for a rethinking of the referral guidelines and consideration of empowering PHCs at HC III level to treat and manage some of the common mental disorders they are expected to refer to HC IV. The same cadre of health professionals found at HC IV are also at HC III level although without a medical doctor. Secondly, there is a definite …	none
Qualitative	Contextual factors influencing a training intervention aimed at improved maternal and newborn health care in a health zone of the Democratic Republic of Congo	Malin Bogren, Sylvie Nabintu Mwambali, Marie Berg	2021	maternal and newborn health: improving quality through health worker training	As part of an implementation project aimed at contributing to reduced maternal and neonatal mortality and morbidity in a health zone in the South Kivu province of the DRC, this study’s objective was to explore contextual factors influencing a training intervention focusing on health care practice during childbirth.	South Kivu Province of the Democratic Republic of the Congo	Set in a single country with one site	A qualitative research design was used, and data was collected through focus-group discussions (FGDs)	Health care professionals participating in the training intervention.	The DRC comprises 26 provinces, with more than 500 health zones which are organized to deliver healthcare at three levels. The primary level of care is offered at health care centres, some of which also offer perinatal care. The secondary level is offered at district hospitals, which have the capacity to perform C-sections, and the tertiary level is offered at referral hospitals (one per health z…	The training programme was developed based on core principles of conducting person-centred holistic care[15,16] as well as a woman-centred model of childbirth care, and with the overall aim to promote healthy physiologic, vaginal birth. The programme was divided into three pillars, with activities to 1) promote normal physiologic birth, 2) prevent and manage complications during labour and birth,…	health worker training cascade (mentorship and coaching) with practical simulations	The Congolese partners chose seven of the 40 health care facilities, representing all three health care levels. Each facility selected its own training facilitators. A 25-day training in the three-pillar programme was first given to four selected master trainers, of whom three were nurses working as midwives and one was a physician specializing in genecology. Next, the master trainers gave a six-…	1 year roughly: project planning: 3 months; Master training: 25 days; trining health professions: 1 month; continuous facilitation: 6 months; follow up meetings and visits: last month of implementation	Data was gathered through FGDs in two periods: before the training started (FGDs=7) and at the end of the programme, when facilitators and master trainers were also interviewed (FGDs=9). The local project leader of the training programme (SNM) contacted the health zone authorities and the managers at each participating healthcare facility and informed them about the study. Authorities from the he…	16 FGDs with 61 participants	The project leader contacted these individuals and invited them to participate in FGDs after giving them verbal and written information about the study, including the fact that participation was voluntary and that they had the right to withdraw at anytime without explanation.	none	The audio-recorded FGDs were analysed following principles of qualitative inductive conducted analysis. First, all transcripts were read several times. Next, in new readings, meaning units were identified that answered the research question ‘What are the contextual factors influencing the three-pillar training intervention and how do they influence it?’ The meaning units were then compared and so…	none	none	alfactorsidentifiedasinfluencingtheimplementationofthethree-pillartrainingprogrammeweresortedintothreegenericcategorieswithrespectivesubcategories; Theneedtohavephysicalspace,electricity,andequipmentinplaceInadequatephysicalspaceandelectricityLackofequipmenttopromotephysiologicbirth Barriersrelatedtonotreceivingmonetaryincentivesarenotuniqueinqualityimprove-mentinterventions	alfactorsidentifiedasinfluencingtheimplementationofthethree-pillartrainingprogrammeweresortedintothreegenericcategorieswithrespectivesubcategories; Incentivesmotivateparticipants’effortstobeginatrainingprogramme: GainingincreasedknowledgeandskillsmotivatesWomen’sutilisationofthehealthcarefacilitiesmotivates	Incentivesmotivateparticipants’effortstobeginatrainingprogramme Monetaryincentivesforparticipatingareexpected: Theystressedthatparticipationintrainingandprojectsofdifferentkindsmostlyimpliesbeingpaid,andthusexpectedtobeincentivisedinourtrainingprogrammeaswell.Onlythemastertrainerswerereimbursed,andtheyjudgedthecompensationleveltobetoolow	Thatlargedonors’provisionofperformance-basedfinancingtohealthworkersandleadersalsoinfluencedourtraininginterventionwasobvious,asthishadcreated‘norms’amonghealthcareprovidersandleadersthatsuchinterventionsshouldbepaidforand,ifnotpaid,theywouldnotparticipateorcouldevencreateabarrier.Thusacademicresearch-basedproj-ects,whichusuallyhavesmallerbudgetstoworkwith,cannotcompetewithlargedonororganisations…	twascarriedoutatonlysevenof40healthcarefacilities,andinonlyonehealthzoneintheDRC;thiswasduetolimitedresources.Itcannotbeassumedthatthecontextualfactorsinfluencingsuchaninterventionintheother33facilitiesinthechosenhealthzone,aswellaselsewhereintheDRC,wouldbethesame.Therefore,theresultsmaynotbegeneralisedtotheentirehealthzone,northecountry.Anotherlimitationisthatonlyprivatehealthcarefacilities,andn…	Astrengthofthestudyistheinterdisciplinarymixoftheparticipatingresearchers.MBog-renandMBerg,fromSweden,bothholdthedegreesofPhD,RM,andRN,areconductingresearchinlow-incomesettingsincludingtheDRC,andhaveextensiveexperienceworkinginlow-incomecountriesthroughmultilateralorganisations(MBogren)andprivatehealthsys-tems,includingintheDRC(MBerg).Thethirdauthor,SN.Mwambali,isaCongolesegynae-cologist,andwasth…	Toconclude,thisstudyfoundwhatalsohasbeenfoundearlier,thataspectsofthecontextinfluencetheimplementationofaninterventionanditsoutcomes,andhenceitsfeasibilityandusefulness[12].Thatincentivesareacriticalelementofsuccessfulhealthinterventionsinimpactingsexual,reproductive,maternal,andnewbornhealthcarequalityinlow-andmiddle-incomecountriesisconfirmedinarecentsystematicreview[37].Acriticallessonlearnedf…	none	none	none
Qualitative	Continuous quality improvement as a tool to implement evidence-informed problem solving: experiences from the district and health facility level in Uganda	Hector Tibeihaho, Charles Nkolo, Robert Anguyo Onzima, Florence Ayebare and Dorcus Kiwanuka Henriksson	2021	Quality of care: CQI institutionalization	The objective of this study was to understand how the continuous quality improvement processes introduced by the CODES project were institutionalized at the district level.	This study was conducted in seven purposively selected districts from 13 districts that were implementing the Community and District Empowerment for Scale-up in Uganda	Set in a single country with multiple sites	A qualitative research design was employed because it allowed for a better understanding of the implementation of CQI processes at the district and health facility level. District documents relevant to the CQI process were also reviewed.	articipants had one of the following roleswithin the CQI process, a CQI district focal person, a member of the District Quality Improvement Team(DQIT) or the district focal person for the CODES project. The participants also had the following designated roles as members of the district health management team, District Health Officer (DHO), district biostatistician, district nursing officer, distr…	This study was conducted in seven purposively selected districts from 13 districts that were implementing the Community and District Empowerment for Scale-up in Uganda. The seven districts in this study were selected to represent districts that had been implementing the CQI process for three years (wave 0) and two years (wave 1). Districts were also selected depending on their year of establishme…	Continuous Quality Improvement (CQI) processes. CQI is a quality management process that encourages all health care team members to continuously ask the questions, “How are we doing?” and “Can we do it better?”[10] with improving organizational processes by applying scientific methods being key to a better quality. One of CQI’s important contributions is its development of effective, simplified t…	CQI: Identified solutions were implemented and monitored utilizing the Plan-Do-Study-Act (PDSA) cycles. Insights from the CODES project that introduced CQI processes at the district level can contribute to understanding the institutionalization of CQI processes at the district level. Institutionalization refers to ‘the action of establishing something as a convention or norm in an organization or…	Continuous quality improvement in the CODES project: The Community and District Empowerment for Scale-up (CODES) project in Uganda adopted continuous quality improvement processes, at district and health facility level as one of the approaches to build the capacity of health managers and health workers alike to utilize locally-generated evidence and solutions to address performance gaps in the de…	Data were collected between March and April 2016.	Study participants were purposively selected because they participated in CQI implementation and their availability and willingness to participate in the study. Participants were invited to take part in the study through the District Health Officer (DHO). After the participants agreed to take part, telephone calls were made to each of the participants and appointments were made for the face-to-fa…	A total of 15 semi-structured interviews were conducted. One participant from Wakiso district, one from Masaka, two from Mukono, two from Bukoman-simbi, three from Apac, two from Buhweju, and four from Maracha district. .	Semi-structured interviews and document reviews	We had planned to interview at least 14 respondents, at least 2 from each district. However, two of the respondents (from Masaka and Wakiso districts) were not available to participate in the study as arranged. The interviews were stopped when no more new information was obtained.	A deductive process of thematic analysis was used.	Informed by the contextual factors from the MUSIQ model. Some of the data collected was not rep-resented in the contextual factors from the MUSIQ model and some of the data was allocated to more than one of the contextual factors.	Saturation (no new themes); peer debriefing during coding; use of a framework; positionality	High turnover of staff at health facility level was also reported as a detriment to the successful implementation of continuous quality improvement. In some cases, health workers who had received CQI training had either been transferred or left employment. This affected implementation of the principles as newly recruited staff would require training before they could contribute meaningfully to th…	In addition to data quality, districts also reported the identification of gaps in areas of support supervision. As such districts were able to mobilise for resources to enable regular support supervision. At the health facility level, health workers were able to hold regular review meetings to identify gaps in service delivery, their causes and developed action plans to ad-dress the gaps within …	Structure, functions and culture of continuous quality improvement teams Overall, district health managers reported significant improvement in the culture of quality improvement through acceptability of CQI principles and formation of CQI teams both at the district and health facility level. All districts that participated in the study formed CQI teams both at the district level and at the health…	District managers reported that quality improvement interventions were guided by MoH’s quality assurance guidelines. As a result of documented benefits from CQI activities funded by UNICEF, DHMTs in some districts were able to request and receive additional funding for CQI activities from other stakeholders. District managers acknowledged that before the CODES project, they lacked the knowledge a…	The study was conducted in only seven districts and therefore limits the generalizability of findings. However, the districts in the study are therefore a fair representation of many districts in Uganda, although the specific context will vary. There was also uneven distribution of participants across districts due to availability of DHMT members at the time of data collection, which also limits …		The study identified the leadership and management provided by the district health management team as an important factor for the use of CQI principles at the district and health facility level. The key roles of the DHT revolved around the institutionalisation of CQI at different levels of the health system, monitoring results of CQI implementation, mobilising resources and healthcare delivery he…	This study is exploratory and does not address causality between study interventions and outcomes.	Challenges like inadequate funding, poor commitment of lower-level leadership and high turn-over of staff regress the implementation and outcome of CQI by the DHMT.	none
Mixed Methods	The influence of Continuous Quality Improvement on healthcare quality: A mixed-methods study from Zimbabwe	Gage, Anna D; Gotsadze, Tamar; Seid, Endris; Mutasa, Ronald; Friedman, Jed;	2022	Poor quality of health care, CQI tied to a performance-based financing scheme	This study evaluates the CQI pilot in Zimbabwe using a mixed methods approach to answer two primary research questions: first, what is the effect of the CQI model on quality of care and second, what factors enabled or impeded quality improvements during CQI implementation?	Zimbabwe: Centenary, Chipinge, Mwenezi, Binga and Mangwe districts	Set in a single country with multiple sites	We use a mixed methods approach to address the two research questions on the impact of CQI on quality and the enabling and impeding factors. The first question is primarily answered through quantitative analyses of the PBF quality checklists leveraging the quasi- experimental design. The second question is primarily answered through qualitative analyses of document reviews, in-depth interviews, a…	FGDs were carried out for hospital and primary health care CQI committees. FGD guides included questions specific to the FGD participant group and included 8–10 participants per each group. In facilities with few staff, the FGDs were replaced by small group interviews. 15 FGDs (9 at hospitals and 6 at PHC facilities) and 22 group interviews (1 at national level, 3 with provincial CQI committees, …	Zimbabwe is a country of approximately 14.6 million people (68% rural) in southern Africa (UNDP, 2021). Zimbabwe has a centralized government and is organized into eight provinces and two city-provinces, which are further subdivided into 59 districts. The public sector health system provides approximately two-thirds of services in the country (Ministry of Health and Child Care, 2016). The primary…	In 2011, the Ministry of Health and Child Care (MHCC) in Zimbabwe piloted a health sector performance based financing (PBF) program to address the dual issues of low utilization and poor quality of maternal, newborn and child health services in the country (Fichera et al., 2021). The program, implemented in eighteen districts, included results-based contracting, management and capacity building a…	Consequently, a Continuous Quality Improvement (CQI) strategy was piloted in 2017 as an arm of the Zimbabwe PBF program to improve the quality of maternal, newborn and child health services. CQI is a structured organizational process that involves clinicians and other health personnel in planning and implementing ongoing proactive improvements in processes of care to provide quality health care o…	The CQI intervention in Zimbabwe was designed to build capacity of facility health care teams, district managers, and supervisors to continuously improve care and thereby strengthen the capacity of the system to deliver high quality care. In line with this, the intervention was designed to form, and provide regular support to, CQI teams in participating facilities in order to i) Define measurable…	every quarter between the last quarter of 2016 and the last quarter of 2018. There was therefore one baseline checklist collected prior to the start of the intervention in 2017. (Because the checklist was revised in the last quarter of 2016, there is no consistent time series of data before that point).. The qualitative data was collected in two phases. In the first phase in 2018, we conducted a …	However, resource constraints restricted participation to five districts. The nine randomly selected districts were consequently ranked on the basis of baseline quality scores, with the three lowest and two highest scoring districts purposively selected into the CQI pilot. The stratification by baseline quality score was conducted to ensure variation in the baseline quality out-comes among the st…	Data from 232 in-depth face to face interviews with key informants from central, provincial, district, and facility levels; 15 FGDs (9 at hospitals and 6 at PHC facilities) and 22 group interviews (1 at national level, 3 with provincial CQI committees, 6 hospital and 12 PHC facilities). FGD guides included questions specific to the FGD participant group and included 8–10 participants per each gro…	FGDs, KIIs, document reviews and health systems performance data.	Funding constrained initial selection of randomly selected study sites	The qualitative data was analyzed through synthesizing and triangulating information from the interviews and focus groups using NVivo 10™ software. An iterative approach based on grounded theory (qualitative research methodology representing both a method of inquiry and a resultant product of that inquiry-theory derived from data, systematically gathered and analyzed through the research process)…	Grounded theory	triangulation; variable experiences	Fragmentation and sub-optimal resourcing of quality improvement function : Fragmentation and sub-optimal resourcing of national and provincial level QA/QI function results in inefficiencies and ineffectiveness of interventions CQI is perceived as another government program rather than a unified approach to quality. Staff shortages: Human resource for health planning along with a government freeze…	Enabling Factors Additional funding through PBF: Availability of additional resources allowed both, CQI and comparison facilities to improve infrastructure, procure some basic medical equipment, maintain a stock of essential medicines and supplies Strengthened leadership and teamwork: CQI fostered leadership, teamwork, and joint decision making at intervention site External and internal supportiv…	Knowledge exchange: Knowledge exchange platforms created by CQI districts, promoted staff knowledge and motivation. Community accountability: Enhanced accountability from the communities is another influential factor keeping health facility management and personnel devoted to continuous quality improvement.	Macro and meso level strategies are likely needed at the national, provincial and district levels in addition to the micro level strategies to improve overall health system quality. The large gaps observed in the quality of care in Zimbabwe and other LMICs cannot be addressed through targeted quality management when the root causes may be systemic such as high workload, large turnover, inadequate…	First, there was a change in the measurement system in the second through fourth quarters 2018 in comparison to the prior system. It’s possible that measurement improved differentially across treatment and comparison facilities, if so then the results do not fully adjust for baseline outcome differences if there was measurement error. Second, missing data from the PBF checklists at the item level…	However, independent verification through spot audits and random reviews of the administrative data in Zimbabwe did not reflect evidence of systematic under or over reporting. As the checklists were primarily used for calculation of PBF payments, the incentives to game would also be non-differential across CQI and control facilities, both of which implemented PBF. Additionally, we explored the ro…	The CQI initiative in Zimbabwe improved a few key maternal and child health care processes. Specifically, there is evidence that CQI improved maternal care and postnatal care processes in PHCs, but no evidence of improvement in any input quality measures, as expected, or in any of the hospital processes. The lack of improvement in hospital processes might be linked to the limited sample for hospi…	none	none	none
Mixed Methods	Effectiveness of participatory community solutions strategy on improving household and provider health care behaviors and practices: A mixed-method evaluation	Tiruneh, Gizachew Tadele; Zemichael, Nebreed Fesseha; Betemariam, Wuleta Aklilu; Karim, Ali Mehryar;	2020	Poor quality of maternal newborn health	To evaluate the effect of the PC-Solutions strategy on improving MNH care behaviors and practices in selected rural areas of Ethiopia. In the first phase, the quantitative surveys were conducted to evaluate the effectiveness of the PC-Solution strategy on the use of MNH behaviors and practices. In the second phase, qualitative research was conducted to explain the findings of the quantitative stu…	Selected rural areas of Ethiopia:	Set in a single country with multiple sites	Mixed-methods research. We used before-and-after (March 2016 and November 2017) cross-sectional survey. The qualitative method included 51 in-depth interviews of community volunteers, health extension workers, health center directors and staff, and project specialists	community volunteers, health extension workers, health center directors and staff, and project specialists	JSIResearch&TrainingInstitute,Inc.(JSI),withfundingfromtheBill&MelindaGatesFoundation,implementstheLastTenKilometers(L10K)2020projectstrategiestoinvolvecommunitiesinimprovinghigh-impactRMNCHcarebehaviorandprac-ticesin115woredasinfourofthemostpopulousregionsofthecountry(Amhara,Oromia,SouthernNations,NationalitiesandPeoples[SNNP],andTigray),coveringabout19million people,tohelpmeetHSTPMNHtargets.Its…	Community participationhasbeenpromotedasacriticalcomponentofahumanrights-basedapproach to primary healthcare to build a resilient health system .It has been presumed to improve health outcomes, access, equity, acceptability, service quality, and responsiveness . Community participation in MNH program planning and implementation as well as in quality improvement (QI) processes for MNH services is …	The PC-Solutions strategy is a four-step QI process (plan-do-study-act), for MNH services provided at PHCUs (Fig1). In the first step, a joint situation alanalysis was conducted in the PHCU susingworkflowmapping,clientexitinterviews,documentreview,andfocusgroupdiscussionswithmothersandWDAmembers. Following the assessment, a meeting with community members, HEWs,healthcenterstaff,woredahealthoffice…	We implemented a participatory community and facility QI intervention, the Participatory Community Solutions (PC-Solutions)strategy to remove supply- and demand-side barriers to desirable MNH care behaviors and practices. The project implemented the PC-Solutions strategy in eight of the 115 L10K 2020 Platform woredas (two in each region) between March 2016 and October 2017. This integrated interv…	Household surveys: March 2016 and November 2017. The qualitative study was conducted in September 2018	Theoretical sampling technique was used to collect rich information from community health workers until saturation of categories with data is achieved. In-depth interviews of HEWs and WDAs were conducted until saturation of information is reached. All health workers who were actively participating in the implementation of the PC-Solutions strategy and L10K 2020 QI specialists were included. Accor…	51 IDIs - L10K20 20 QI specialists were included. Accordingly, 51 IDIs were conducted with WDAs, HEWs, health center directors, health center staff and L10K 2020 QI specialists.	In-depth interviews	none	Forthequalitativecomponentofthestudy,audiorecordsfromIDIsweretranscribedver-batim.Thedatawereanalyzedthematically.Thetranscripttextsweremanuallycoded.Then,themeswerederivedfromthedatacoded.Thecodes,categoriesandtheconceptsemergedfromaninterviewgroupwereverifiedbylinkingtheemergingcategorieswiththedatareceivedfromanothergroupofinformantstoimprovethetrustworthinessofthequalitativedataanalysis.These…	none (inductive coding of transcripts)	During reporting, participant quotations are presented to illustrate the themes /findings. Theoretically sampling new respondents to verify prior information	Barriers.Theimplementationofthisstrategywasaccompaniedbyseveralchallenges,includingstaffturnoveratthehealthcenters,theworkloadofthehealthworkersandHEWs,competingprioritiesofthehealthserviceprovidersandtheWDAs,andmagnesiumsulfate(MgSO4)andvacuumextractorshortages.Highstaffturnovercompromisedqualityimprovementbecauseittook2–3monthstotrainpeopleinQI.FrequentcommunityleadershipchangealsohinderedQIcom…	Facilitators.Participantssaidthatfullstakeholderparticipationinallstagesoftheproject,strongcoordination,robustsupport,continuousperformancereview,andstaffcommitmentfacilitatedtheimplementationofthePC-Solutionsstrategy.Anotherkeytothestrategy’ssuccesswashighcommunityengagementinQIplanning,implementation,andmonitoring.Informantsmentionedthathavingsharedresponsibilitiesatalllevelsoftheworedahealthsy…	Perceived effect of the intervention The following perceived effects of the strategy were identified:1) increased service use and improved quality of care; 2) enhanced knowledge and skill of health workers and provision of standardized care; 3) enhanced community involvement; 4) strengthened linkages between communities and the formal health care system; and 5) helped to measure and evaluate qual…	Thesupportsystem,whichmeansfacilitatingreviewforums,conductingsupervisionsandmentoringfrompartnersand/orworedahealthoffice,wascriticaltotheimplementationofthisparticipatoryintervention.	onelimitationcouldbethatfeedbackfromparticipantsonthefindingswasnotsought. TheothermajorconfounderistheHawthorneeffectbecausetheinterventionareawasnotmasked.Theprovidersknewthattheywereunderstudy,whichmayhaveledthemtoperformbetterthantheynormallydo.Moreover,studyresultsmayhavebeensubjectedtorecallandsocialdesirabilitybiasesbecausethesurveyuseda12-monthrecallofself-reportedbehavior.	We analyzed and presented the consistency between the findings with the quantitative study and the existing body of knowledge	The PC-Solutions strategy suggests community engagement in the design and implementation of QI would improve MNH outcomes. Engaging communities in the design of the intervention would yield local solutions to local problems. As such ,scale-up of QI initiatives would benefit from the engagement of all relevant local stakeholders throughout the design and implementation. Using community wisdom to i…	none	This study examined the complex participatory community QI interventions in maternal and newborn health by interviewing those who were involved in the design and implementation of PC-Solutions strategy. Researchers explored the extent of community engagement in the health system and motivating and demotivating factors for sustained engagement in the health system. As such, the findings should be …	none
Qualitative	Culture’s Place in Quality of Care in a Resource-Constrained Health System: Comparison Between Three Malawi Districts	Patterson, Patrick B; Mumtaz, Zubia; Chirwa, Ellen; Mambulasa, Janet; Kachale, Fannie; Nyagero, Josephat;	2021	Quality of care and culture	We apply Barth’s transactional model to analysis of ethnographic data generated in 2017–2018 in Malawi at three publicly funded facilities that implemented the PQI-RH initiative. We demonstrate how placing an explicitly stated theory of culture formation and change at the center of analysis helps to identify what would be necessary to foster organizational cultures closer to the hypothetical “cul…	Malawi: Malawi’s PQI-RH initiative was implemented at most facilities that provided basic or comprehensive EmONC services. Facilities studied in Module 3 were purposively selected (Robson & McCartan, 2016) to include sites that varied in PQI-RH implementation success and in their social and economic contexts	Set in a single country with multiple sites	Ethnographic data were generated through observation of care provision and semi-structured interview; Module 3 was a 6-month organizational ethnography focused on a subset of three facilities surveyed in Module 2. Data used in this article were generated only in Module 3, the organizational ethnography	par-ticipants (n= 121) included facility managers and administrators, care providers, support staff, and patients or their family members	The government of Malawi had limited financial resources available to fund health services. The country’s per capita income was low, due to dependence on agriculture for both the household-level subsistence and commercial exports. The country’s publicly funded health services relied on international aid for up to 65% of the annual budget. Malawi’s infrastructure could also present obstacles to he…	Scott etal. (2003) identify two main ways the concept has been used in public health. In the first, culture is seen as an attribute of the organization (Scott etal., 2003). Work following that approach has focused on description of occupational cultures’ features. Theories about how cultural elements originate follow a management model that emphasizes leadership and training to promote favored cu…	In this article, we apply Barth’s transactional model to analysis of ethnographic data generated in 2017–2018 in Malawi at three publicly funded facilities that implemented the PQI-RH initiative. Our goal is not to promote the transactional model as the way to analyze culture in public health; Dutta has successfully applied Giddens’ Structuration Theory (Dutta & Basu, 2008; Dutta & Dutta, 2012; S…	Malawi’s PQI-RH initiative was implemented at most facilities that provided basic or comprehensive EmONC services (Rawlins etal., 2013). The Ministry of Health and Jhpiego, a US-based non-profit health organization, developed the initiative based on Jhpiego’s Standards-Based Management and Recognition approach (Necochea etal., 2015; Rawlins etal., 2013). The MoH worked with Jhpiego to create evid…	2017-2018	Ethnographic data were generated through observation of care provision and semi-structured interviews (Atkinson et al., 2001; Leslie et al., 2014). Observations focused on conditions in facilities and their maternal care wards, actions care providers took, interactions between care providers, and interactions between care providers and clients. An observation guide was not used. Instead, team mem…	Interview participants (n= 121) included facility managers and administrators (n= 16), care providers (n= 28), support staff (n= 18), and patients or their family members (n= 59).	Observation and interviews	none	Coding and data analysis proceeded in stages. Initially, descriptive open coding was used (Corbin & Strauss, 2008), which generated six general topic domains: quality improvement practices; patient care practices; management practices; health system resources; non-governmental organization (NGO) partners and programs; and patient behaviors. Data within these domains were progressively divided int…	The second analytical stage used transactional theory (Barth, 1966, 1989, 1993) as a heuristic device to develop explanations for behaviors identified through the descriptive open coding. The analysis linked constraints at the facilities with specific behaviors and justifications participants used, which were taken to constitute elements of organizational culture. Linkages between constraints, re…	extended stay in the field; using an analytical theoretical framework; using quotes	Space in maternity and labor wards was also in short supply at the facilities. Managers and staff at the facilities sometimes faced administrative barriers. The MoH formally defined the roles, responsibilities, and actions that personnel at each level could take. Managers had few transportation assets available to make supervision visits, and communication systems were sometimes unreliable, which…	Responses to Constraints Managing potential failures.Faced with scarcity, and lacking control over resources and systems they relied upon, MoH personnel at the facilities attempted to mitigate potential failures in several ways. One was by conserving money and supplies that would be difficult to replace. We were told that DHMTs stretched funding by purchasing large stocks of inexpensive supplies.…	Facility-level organizational cultures in which behaviors, attitudes, and values revolved around coping with resource scarcity and lack of control. Constraints on Managers and Care Providers Scarcity. MoH managers and staff identified several causes of scarcity. Participants told us that the allocation of health care facilities and the funding to operate and maintain them were based mainly on the…	The participants’ expectation that the care environment would not improve contributed to a pervasive sense of dependence on other organizations, and NGOs in particular. Personnel at the facilities valued taking pragmatic action and the common attitude was that it was necessary to make compromises to obtain resources to work with or to make-do with substitutes. This sense that departures from care…	These data were generated over a relatively short period of time, and impacts of culture change take several years, up to a decade, to fully manifest (Bouchet etal., 2002; Curry etal., 2018). The data are also from only three facilities and are not based on standardized instruments that would allow systematic comparison with other facilities in Malawi. It remains, therefore, an open question how …	The conditions in the facilities described here are not unique within Malawi (de Kok etal., 2020), or sub-Saharan Africa (Julien etal., 2021; Sripad etal., 2018; Tancred etal., 2017), however, and it may be worth expanding future studies to generate data suitable for investigating organizational culture forma-tion and change processes.	Viewed from the perspective of transactional theory, culture change occurs perpetually as group members adjust their behaviors in response to new conditions, and experimentation by individuals reveals more attractive strategies, generating new norms, values, and assumptions about how things work (Barth, 1966, 1989, 1993; Jenkins, 2008). Deliberately changing a culture as a means to promote specif…	it may be worth expanding future studies to generate data suitable for investigating organizational culture formation and change processes.		none
Qualitative	Analysis of implementation outcomes of quality improvement initiatives in Haiti: the fingerprint initiative	Joseph Adrien Emmanuel Demes, Victor Becerril-Montekio, Pilar Torres-Pereda, Ernst Robert Jasmin, Jean Geto Dube, Jean Garcia Coq, and Nathan Nickerson	2021	Quality of care: a fingerprint initiative to curb absenteeism	This study aims to explore the QIIs in the context of Haiti by assessing the process and outcomes of the implementation of the fingerprint initiative in three health facilities in the North-ern Department. Building on the implementation outcome variables (3), this study focuses on the acceptability, adoption, feasibility, fidelity, and sustainability of the implementation of the fingerprint initi…	Haiti, QIIs have been widely implemented, beginning with the HEALTHQUAL-Haiti program in 2007. This paper focuses on one of four QIIs that were a part of a single study conducted during 2019 with the support of the Pan American Health Organization (PAHO) and the Alliance for Health Policy and Systems Research. Since absenteeism has serious consequences in terms of mortality, morbidity, and the qu…	Set in a single country with multiple sites	xploratory and qualitative descriptive study based on the implementation research conceptual framework to describe stakeholders’ perceptions of a quality improvement intervention in the field.	Three health centers	Since absenteeism has serious consequences in terms of mortality, morbidity, and the quality of care (9, 13), this technology is of great interest to the Ministry of Health Directorate in the Northern Department of Haiti, with a view to improving human resources management and accountability. Its implementation, however, has been challenging	This study uses the implementation research framework, defined as the scientific investigation of aspects related to how interventions are implemented and perform in specific contexts. It focuses primarily on the study of factors that influence the execution of interventions, the implementation process itself, and its outcomes (3, 15). It focused specifically on the acceptability, adoption, feasi…	This study uses the implementation research framework, defined as the scientific investigation of aspects related to how interventions are implemented and perform in specific contexts	Fingerprint intiative	April to October 2019	Purposive sampling to select research sites and participants (16). The health facilities were selected considering the important information they can provide that cannot be obtained elsewhere (17); because they were selected by the Ministry of Health (MOH) to implement this new QII, and because they have two organizational schemes: one mix (MOH and non-governmental organization (NGO)), managed by…	semi-structured interviews (n = 20) and one group discussion (n = 4). The final research sample consisted of 24 individuals (10 men and 14 women), purposely selected in the three health facili-ties and related NGOs. All participants were involved in QII implementation and were knowledgeable about the subject. Two were representatives of NGOs working outside the health facilities who, eventually, …	Data were collected through semi-structured interviews and one group discussion because it was difficult to meet these people individually. One interview was conducted by phone.	it was difficult to meet these people individually.	Acceptability, adoption, feasibility, fidelity, and sustainability were selected as the focus of our analysis using an inductive and deductive approach (18) and ATLAS.ti 8 (19, 20). The codebook was tested deductively to assess the outcomes of implementation. We also analyzed the data inductively in order to judge and find agreements to support each domain in the outcomes of implementation and as…	It focused specifically on the acceptability, adoption, feasibility, fidelity, and sustain-ability of the implementation of the fingerprint system used to monitor attendance and punctuality at the health facilities. Three health centers were selected to analyze the implementation process and outcomes of one QII based on Peters’ proposal regarding the dimensions of analysis in implementation resea…	constant comparison; triangulation of methods	n the public health facility, the lack of communication was problematic. In the public health facility, even though the resources were available for the implementation, it was hard to do because the public health facility is a complex system pre-senting political, cultural, and structural barriers to any such initiatives. In the public setting, the non-involvement of the leadership of the health …	1. Acceptability Most participants at the NGO-supported health facility developed a good perception of the fingerprint initiative, considering it fosters a collective form of leadership. Some participants in the public health facility support the fingerprint as a tool to make the result-based financing system more transparent. 3. Feasibility In the NGO health facility, the strategy is feasible as…	In the public health facilities, instead, most of the personnel had a less favorable perception. The negative perceptions were fueled by the feeling that in the public system a certain degree of absenteeism is considered normal or acceptable. Most of the time we observe a decision failure. People know what to do, but they do not decide to do it. In situations where people decide to implement and …	2. Adoption The leadership involvement in the NGO-supported health facility facilitated the adoption and implementation of the fingerprint initiative. They also developed a good communication system. 4. Fidelity The fidelity to the original planning was high in the NGO-supported health facility and no implementation occurred at the public health facilities. Besides, other structural, political, a…	we noticed it was also a methodological challenge to measure the implementation outcomes using only a qualitative methodology. This is consistent with the literature on this topic. One of the main limitations of the study is that it was mainly based on the perceptions of the people at the health facilities and the NGO. Also, our sample was limited to three institutions in only one city where the …	The triangulation of the interviews with observation could have added more robustness to the research	These findings are relevant and new in the field of implementation research and shed light on specific aspects regarding the acceptability, adoption, fidelity, and sustainability of QIIs, particularly the fingerprint initiative. They also demonstrate that the perception of the staff is important in relation to the acceptability, adoption, and implementation of QIIs.In the two public health facili…	In the scientific literature, we also find several strategies to assess implementation outcomes with a focus on a quantitative approach. In the future, we could use mixed-methods approaches that would permit triangulation of the data. A more longitudinal study could be also necessary.	none	none
Mixed Methods	A process evaluation of the quality improvement collaborative for a community-based family planning learning site in Uganda	Kim, Christine; Kirunda, Ramadhan; Mubiru, Frederick; Rakhmanova, Nilufar; Wynne, Leigh	2019	Quality improvement collaborative for Community-based family planning	This process evaluation was conducted in a QIC’s learning site in Busia district and one of the scale-up districts, Oyam. We analyzed the trends in FP uptake and client retention by VHTs and aimed to identify the factors that were supportive of the CBFP QIC implementation, as perceived by the collaborative actors and in relation to the Bruce Framework.	Uganda - Busia district and Oyam district	Set in a single country with multiple sites	descriptive mixed-methods process evaluation design, including the following components: desk review of program documents, extraction of program monitoring data, and qualitative research methods. We collected data from two program districts: Busia (learning site) and Oyam (scale-up).	The target populations for this study were the core members of the QI teams: VHTs, midwives and their clients. QI teams are composed of midwives, district health managers, health center in-charges and VHTs. QI team members from Busia were eligible if they had been a member of the QI team at their health center and had attended at least one learning session, followed by implementation of at least …	Busia district is in the eastern region of Uganda. Busia has been implementing CBFP since 2008. As a border district with Kenya, Busia is densely populated, with both rural and peri-urban areas, has one of the highest adolescent pregnancy rates in Uganda and a total fertility rate of 6.0. Oyam district is a relatively new rural district in the northern part of Uganda, with a total fertility rate …	The integration of volunteer community health workers (CHWs), or Village Health Team (VHT) members in Uganda, into family planning (FP) service delivery is one of several proven high-impact practices in family planning and is called community-based family planning (CBFP)1. A review of CBFP programs over the last three decades found that community distribution of FP was necessary in country contex…	In 2014, Uganda’s Ministry of Health (MOH) selected Busia district to serve as a CBFP learning site for Uganda. Three health centers with established CBFP programs comprised the QIC learning site. A more detailed description of the QIC we evaluated is provided elsewhere18,19. The first step of the QIC (see Figure 2) was to conduct a collaborative site assessment, which looked at the overall CBFP …	Approximately every six months, learning sessions were convened for collaborative members to share with and learn from peers who had successfully implemented or replicated change ideas. The first learning session (LS1) was internal, for collaborative members of the learning site (Busia) and a few new health centers in that district that were preparing for scale-up. For LS2, a delegation from the …	wo-week period in May 2017	To select participants for focus group discussions (FGDs) and in-depth interviews (IDIs), we purposively identified a subset of pilot and scale-up health centers in Busia and Oyam districts. VHTs were short-listed by health center based on eligibility criteria and selected using a random number generator from the list for up to 7 to 10 VHTs per health center. Using a random number generator, we r…	76 VHTs, 7 midwives, 5 facility-in-charges, 5 district officials, 1 ministry official, FP clients (35)	Local research assistants conducted IDIs and FGDs with clients and VHTs in each participant’s language of preference. There were also document reviews, and quantitative data on three indicators using information from the VHT client registers collected by the program from January 2015 to March 2017: number of female clients on FP returning to the VHTs, total number of VHTs’ female clients on FP, a…	none	We used NVivo 11 to conduct a content analysis of the qualitative data transcripts27 and developed an integrated approach to coding28. After reviewing all the transcripts to gain an understanding of and context for the data, we developed a coding structure deductively based on the previous review of program documents and overall review of the data. Two researchers (CK and RK) worked independently…	Interviews and discussions were conducted using a semi-structured guide covering topics relevant for the target participant group, such as key features of QI, what worked, challenges, the adaptation process, sustainability and institutionalization and perceptions of the quality of services	data saturation	Challenges to implementation of the QIC Table 4 highlights the main challenges to implementation in each district. In Oyam, the primary challenges to implementation revolved around the complexity of the QIC in the beginning, but over time VHTs reported becoming more comfortable with the process. By comparison, Busia VHTs had fewer concerns about complexity and expressed greater confidence in thei…	Busia VHTs showed the Oyam VHTs their VHT client registers and how they entered data. They also discussed how they conducted adequate counseling with the job aids, their change ideas and building relationships with their clients. Oyam participants then visited a VHT’s home to observe how privacy was achieved, storage of supplies and infection prevention. Observing how Busia VHTs maintained infect…	Perceived effects of QIC The greatest perceived direct effects of the QIC were related to improved client satisfaction and trust, changes in the ways the teams worked and improved quality of VHT services. All VHTs and midwives reported increased client satisfaction and trust in the CBFP services delivered by the VHTs due to the improved quality of those services, which they said had resulted in i…	Sustainability and institutionalization Sustainability and institutionalization of the QIC, with Busia continuing to serve as a learning site, is essential for longer-term change in the delivery of quality FP services. Three areas arose in the interviews highlighting the potential sustainability and institutionalization of the QIC: 1) the integration of QI into other service areas; 2) district-le…	Results from this process evaluation are not generalizable and do not allow a causal inference that this approach has a “proven” effect, particularly as it is largely qualitative. Selection of health centers and VHTs from Busia and Oyam districts to participate in the QIC was not random, resulting in possible selection bias. Busia district was considered a high performing CBFP district lending it…	not reported	This process evaluation shows that it is feasible to implement the QIC approach to improve service delivery by VHTs. Our data suggests that such QICs can increase uptake of FP and improve retention of clients on FP methods.	none	Embed the quality improvement collaborative (QIC) approach in the Village Health Team (VHT) curriculum. Incorporate recording, plotting, and interpretation of data into VHTs’ and midwives’ training. Engage clients as key stakeholders in the improvement effort. Conduct inter-facility and inter-district joint learning sessions to increase VHTs initiative and desire to perform better and to accelera…	none
Mixed Methods	Do quality improvement teams contribute to performance of community health workers in Benin?	Virgil Lokossou, Issiaka Sombie, Donmozoun Télesphore Somé, Cyriaque Affoukou Dossou, Narcisse Awignan	2019	Community health workers, Community relays: motivation, retention and performance improvement	The purpose of this article is to present the results of implementing the QAF approach at the community level in the Savè-Ouèssè (SAO) health zone in Benin. More specifically, it aims to assess the contribution of AQI to the performance of CRs and maternal and child health indicators in this health zone. It also aims to examine the perceptions of the actors involved in the implementation and oper…	Benin: Savè-Ouèssè (SAO) health zone	Set in a single country with one site	The study used a mixed-methods approach that included a quantitative and a qualitative study. The quantitative study was based on an analysis of indicator trends using data from CR activity reports and routine data from the National Health Information and Management System. These data were used . The qualitative study made it possible to collect the experiences of the subjects surveyed and to ana…	community health workers, supervisors and community delegates	The research was conducted in the SAO health zone where the intervention was implemented. Savè-Ouèssè is a cross-border area located between Benin and Nigeria, and is affected by large-scale internal and external migrations. This essentially rural area is home to a total of 14 health centers, each providing care to an average of 14,832 inhabitants [19]. It was also the site of this study because …	We postulated that multiple incentives, combining financial and non-financial approaches, would maximize the motivation of CRs, a hypothesis supported by the systems approach developed by Bhattacharya et al. This incentive policy was an attempt to implement a successful motivational strategy for CRs in response to data reflecting the poor performance of CRs in the country.	The Collaborative Quality Improvement (CQI) approach has been successfully applied at the health center level in Benin in many previous projects, and has proven to be an effective way to create an environment in which sustainable behavior change can be achieved, specifically for malaria prevention. I is a strategy in which multiple quality improvement teams (QITs) work independently to test chang…	The QAF intervention uses structured mutual learning and experience sharing to improve and rapidly scale up quality health services. Formative research was used to identify appropriate community AQT members. Each village had an AQT of 8 to 10 members. The composition of these teams was as follows: one CHW, the village chief, the secretary and treasurer of the village health committee, one women's…	The study took place over 28 months, from December 2011 to April 2014.	All KIs consented to participate at the start of the study or when they were recruited as KIs during the study period. Similarly, all key informants (CRs, supervisors, beneficiaries) recruited to participate in individual interviews gave verbal consent or completed an informed consent form.	A total of 20 semi-structured interviews were conducted. The different targets of these interviews included community health workers (10), supervisors (6) and community delegates (4).	To gain a full understanding of CHWs' performance and perceptions of motivation, semi-structured interviews were conducted with the stakeholders. The interviews were conducted using an interview guide designed for this purpose and administered by the same research team. The interviews lasted an average of one hour and were followed up until the information was saturated.	none reported	The data for this study were processed manually as they were collected. The technique of thematic analysis of the data by simple categorization was used. Thus, the main themes developed during the interviews as well as certain emerging themes were retained as categories during the analysis.	none	triangulation of methods	. Lack of community support •Difficult access to communities •Out of stock for drugs •Difficult access to populations •Sense of Defeatism among QATs	Community recognition •Sense of competition between CRs •Financial incentive*.•Training/Learning Sessions •Community support Supervision •Community involvement •Better community health •Improved skill (of the RC)	Perceptions of the different actors of the approaches to motivate CRs Analysis of the qualitative data sheds light on how CRs, supervisors, and grantees felt about the different approaches used to motivate CRs, how they engaged the community and CRs, and how these approaches affected CR performance. In general, the interviews revealed that CRs are aware that their performance depends in part on t…	Financial motivation was mentioned by supervisors-but not by the CRs themselves-as a key determinant of CR performance in the ODS area Retention of community relays in their positions: The research also looked at the retention of CRs, the fear being that they would decide to leave their position for whatever reason. During the study period, only one of the 39 CRs had left their position, and that…	it can be said that this formative research was marked by the unavailability of data from the National Health Information and Management System (Snigs) prior to 2010 to complete the trend analysis. In addition, the improvements in community health worker performance indicators and maternal and child health indicators cannot be explained solely by the implementation of the AQI. Other factors that …	This represents a relevant contribution to the implementation and strengthening of community-based components of health systems and more generally to the achievement of the Sustainable Development Goals by developing countries [27]. The implementation of QATs could also be useful in improving other community-based interventions such as community-based surveillance of notifiable diseases and even …	The purpose of this study was to assess the contribution of QATs to the performance and motivation of CRs in Benin. It found that the performance on The retention rate of CRs has improved considerably with the implementation of the AQRs, as has the perception and motivation of the actors with respect to their activities. Thus, the results of this study open up avenues for reflection on the perfor…	none	Future programs should explore innovative mechanisms to strengthen the leadership and mentorship of CHWs in a systematic way.	none
Qualitative	Logistical, cultural, and structural barriers to immediate neonatal care and neonatal resuscitation in Bihar, India	Brennan Vail, Melissa C. Morgan, Jessica Dyer, Amelia Christmas, Susanna R. Cohen, Megha Joshi, Aboli Gore, Tanmay Mahapatra and Dilys M. Walker	2018	Newborn resuscitation- training QI intervention	This manuscript aims to characterize the logistical, cultural, and structural barriers to the use of EBPs in immediate neonatal care, defined as care required during the immediate transition to post-natal life, and NR	India - Bihar state	Set in a single country with one site	Qualitative using semi-structured interviews	there were 40 nurse mentors working in pairs at PHCs throughout Bihar	merge	merge	merge	merge	January 2017	In order to capture the broadest possible range of experiences, one mentor from each pair was selected for interview according to the following eligibility criteria: 1) working as an AMANAT mentor at the time of interview and 2) had participated in two phases of the AMANAT intervention (equivalent to 16 months of work at eight different PHCs).	In total, 18 interviews were conducted with mentors who had cumulative experience at approximately 144 PHCs. With this data saturation was reached and interviews were stopped.	interviews	Two of the 20 mentors selected were unable to participate due to illness and personal travel.	Audio recordings of interviews were transcribed by the interviewer. Data were analyzed using the thematic content approach. This method of analysis was chosen as multi-country analyses of barriers to care [7–11] and demographic and health systems data from Bihar were available to inform the initial approach to analysis. Further, our goal was to identify and synthesize themes within our data rathe…	none but codes were structured into a framework of four broad themes: logistical, cultural, structural, and individual barriers to EBP in immediate newborn care and NR	Data saturation	Logistical barriers Facility layout Mentors cited the distance between labor rooms and newborn care corners (NBCC), the spaces designated for NR in PHCs, as a barrier to ensuring an infant with poor or no respiratory effort was breathing or ventilated within the first minute after birth. Additionally, one mentor reported that one of the PHCs she worked in did not have a designated resuscitation s…	Poverty was described as an overarching structural barrier to immediate neonatal care and NR. While there is no clear solution to this systemic problem, improved equality of care may be achieved by eliminating out-of-pocket expenditures by families in public facilities for essential resuscitation equipment and for transportation to referral facilities. Additionally, any clinical skills training s…	Interpersonal Relations Almost every mentor mentioned interpersonal relations as a barrier to immediate neonatal care and NR in Bihar. The most frequently cited example was the relationship between mentees and patients’ families. Mentors explained that mentees feared physical and verbal abuse from patient relatives, as well as verbal abuse from delivering mothers when neonatal complications occur…	Structural barriers Poverty Poverty was felt to be an important overarching barrier to immediate neonatal care and NR. Mentors explained that poverty inhibited families from caring for ill neonates including their ability to follow referral recommendations. One mentor explained that this negatively impacted the standard of care for infants born to poorer families. Hierarchy Mentors explained that…	First, it does not provide an exhaustive characterization of all barriers to the provision of evidence-based immediate newborn care and NR in Bihar. It intentionally excludes barriers related to individual providers, such as clinical knowledge and skills, which are discussed in another manuscript [26]. Additionally, although the mentors interviewed in this study had experience mentoring in PHCs, …	To reduce the likelihood of this bias, mentors were only eligible for interview if they had at least 16 months of experience working in eight different PHCs. Double coding of two transcripts by another member of the research team demonstrated consistency across all themes, thus the overall magnitude of the aforementioned biases was likely minimal.	captured as recommendations	Further study of barriers to immediate neonatal care and resuscitation in Bihar including interviews with ANMs and GNMs, doctors, and community members would be useful for data triangulation and validation. It would additionally provide a more holistic view of barriers to care to guide future interventions. Nevertheless, in an effort to maximize the benefit of ongoing training, the next iteration…	This study has also identified barriers such as human resource shortages, ineffective referral systems, and challenging relationship dynamics between nurses, delivering mothers, and their families, which cannot be addressed by clinical training programs alone. Rather, addressing these barriers likely requires commitment from local government, strong local partnerships, and community outreach. Nev…	merged with its sister publication Vail et al 2018 (same study, many reports)
Mixed Methods	Clinical mentoring to improve quality of care provided at three NIM-ART facilities: A mixed methods study	Chris A. Visser, Jacqueline E. Wolvaardt, David Cameron, Gert J.O. Marincowitz	2018	HIV/AIDS care and treatment: nurse-monitored care (decentralization or task shifting)	The aim of this study was, firstly, to evaluate the quality of care provided at three selected NIM-ART facilities in the Greater Tzaneen sub-district of Limpopo province and, secondly, to explore the effects of clinical mentoring and support on improving the quality of care.	South Africa: Greater Tzaneen sub-district (municipality) of Limpopo province	Set in a single country with one site	A mixed methods study that used concurrent quantitative and qualitative research methods was conducted.	clinic workers: Nurses, 'data capturers' and counselors	The study was conducted at three NIM-ART facilities in the Greater Tzaneen municipality (Mopani district) for a six-month period. The three clinics who met the selection criteria were purposively sampled. The three NIM-ART facilities were chosen for their uniqueness and individual characteristics. One clinic was an early adopter of the NIM-ART programme and provided a high standard of care (Clini…	The critical shortage of human resources for health in the public sector, in particular medical doctors, is a major barrier to achieving universal access to HIV care and treatment in rural areas in South Africa. Task shifting through NIM-ART is a solution to expanding access to ART, and although the evidence for non-physician provided ART in South Africa is limited, the available evidence suggest…	Task shifting with mentorship, coaching, support supervision... The researcher had already provided clinical mentoring to the three NIM-ART facilities prior to the commencement of the study and was engaged in quality improvement activities with these facilities during the course of the study. A comparison of data was performed in three phases per clinic. The first phase served as the pilot for th…	Both clinical mentoring and supportive supervision are needed to build the health service delivery systems needed for NIM-ART.10 Although supportive supervision focuses mainly on the management of the health facility (e.g. drug supply and equipment), the goals of clinical mentoring are to ‘improve patients’ clinical outcomes, support decentralisation of health care delivery with high quality of c…	six-month period of study	Nine focus group interviews were conducted among the three NIM-ART facilities (three cycles per clinic) to evaluate staff perceptions of, and attitudes towards, the NIM-ART programme. All the clinic staff participated in the focus group interviews, and the composition remained constant over all three interviews.	15 (5 at each of three clinics)	Data were collected from document reviews, facility audits, patient satisfaction surveys, focus group interviews with staff, field notes and a reflection diary. Categories of health workers other than nurses were included to gain an enriched understanding of the perceptions of all members of the diverse NIM-ART team. The focus group interviews were conducted by the clinical mentor who has experie…	none	The qualitative data were analysed with the use of ATLAS.ti software. An inductive approach was followed in the coding, and the emerging themes were identified.	none: identify the root causes for resistance to the NIM-ART programme, as well as the barriers preventing the programme’s effective implementation.	Credibility of the qualitative data was achieved through triangulation by using a variety of data collection methods such as the patient satisfaction survey, document review and the facility audit. Transferability of the data was achieved by thick description of the qualitative findings, whereas dependability was achieved by collecting data until the data were saturated. Confirmability was achiev…	Salary challenges: A lack of incentives and non-payment of lay counsellors’ stipends emerged as a challenge. Excessive workload: Excessive workload was one of the major reasons why health workers might be resistant to participate in the NIM-ART programme: Lack of nurse-initiated management of antiretroviral treatment-trained nurses: A lack of trained nurses prevented the effective implementation …	Role of the clinical mentor: The reflective process followed by the clinical mentor during the study provided insight into ways in which a clinical mentor could strengthen the NIM-ART programme. Initially, the skills and knowledge of all team members were identified during the facility audit, and a specific mentoring plan was developed for each of the facilities. Information was shared about best…	There was perceived loyalty these patients developed towards the facility where their care was initiated, despite the intention of providing care closer to home. This study confirms the results of previous studies, namely that nurse-monitored care was not inferior to doctor-monitored care and that the outcomes of patients attending primary care clinics were similar to those attending hospital cli…	Emergent themes from the focus groups were salary challenges, excessive workload, a lack of trained NIM-ART nurses and infrastructural barriers.	The patient survey could only be conducted among the patients who were retained in care and not lost to follow-up or who died. This limitation, therefore, results in a selection bias. Reviewer note: But this review does no use patient data	multimethods	This study confirmed that NIM-ART provided care is possible and effective even within a poorly performing district and in spite of numerous systems challenges at PHC facilities. The quality of care provided and patient outcomes at the three NIM-ART facilities met national ARV service standards, with a high level of care being maintained at each of the nurse-monitored facilities, in spite of the c…	not reported	Policy-makers usually prioritise three dimensions of quality: efficiency, effectiveness and safety.13 These priorities are reflected in developing policies, treatment guidelines and setting standards. This study showed the benefit of using treatment guidelines and applying standards in the workplace, and also highlighted the barriers to preventing the programme’s effective implementation, an aspe…	ask shifting and clinical mentoring resulted in substantial improvements in the collection of routine bloods, with the worst performing clinic improving from over 40% non-collection to less than 4%.
Qualitative	Facilitators and Barriers of Community-Level Quality Improvement for Maternal and Newborn Health in Tanzania	Tara Tancred, Fatuma Manzi, Joanna Schellenberg, and Tanya Marchant	2017	maternal and newborn health quality improvement at community level	We aimed to use a method that could be used to capture the complexity of community-level quality improvement and study its implementation in detail. to understand the perceptions and motivations for the behaviors of both those engaged in implementing quality improvement and those affected by their problem-solving strategies, the use of qualitative methods was essential. To study the implementatio…	Southern Tanzania: Tandahimba district	Set in a single country with one site	We conducted a mixed methods process evaluation during the second year of the community level quality improvement intervention, November 2012–November 2013. Within this process evaluation, we specifically looked at fidelity, completeness, exposure, satisfaction, reach, recruitment, and context; the first six components are described in Table 1 with a summary of contextual data collected shown in …	olunteers (10—including 8 original volunteers and two replacements), extension workers (2), mothers (12), health facility staff (4), village leaders (4), the overall district mentor (1), and EQUIP staff (3)	The EQUIP intervention took place from November 2011–April 2014 in Tandahimba district in southern Tanzania. Briefly, Tandahimba is a predominantly rural district with approximately 227,500 people(National Bureau of Statistics, 2013), where maternal and newborn mortality (712 deaths per 100,000 live births and 31 deaths per 1000 live births respectively) are higher than the national averages(Hans…	The Expanded Quality Management Using Information Power (EQUIP) intervention applied quality improvement methods at the district, health facility, and community levels in Tandahimba district in southern Tanzania from 2011–2014 (Hanson et al., 2014).The overall aim of EQUIP was to improve both the supply of and the demand for quality maternal and newborn health services. At the district level, qua…	not described	Community-Level Intervention Within Tandahimba district, village leaders or community members from all 157 villages selected two volunteers to carry out quality improvement activities. Volunteers were responsible 5for identifying key problems related to maternal and newborn health in their communities, developing strategies called “change ideas” to address those problems, tracking progress in whe…	November 2011–April 2014.	We studied implementation in four villages due to the logistical constraints of the large amount of data collection required for the process evaluation. These villages were selected to be diverse with regard to: level of nearest health facility (dispensary, health center, or hospital); distance to nearest health facility; distance to main roads; primary economic activities, predominant religion; …	semi-structured in-depth interviews with volunteers (10—including 8 original volunteers and two replacements), extension workers (2), mothers (12), health facility staff (4), village leaders (4), the overall district mentor (1), and EQUIP staff (3).	We collected quantitative data from routinely kept records on volunteer activities. These included: learning session and meeting attendance; number of change ideas implemented in each village; number and percentage of targets reached through change ideas in each village; and numbers and percentages linked to process outcomes, for example, the percentage of women making birth preparations or givin…	We studied implementation in four villages due to the logistical constraints of the large amount of data collection required for the process evaluation.	For qualitative data, using NVivo 10 software, we coded translated scripts line-by-line to generate as many codes within each component as possible. A deductive thematic analysis was then undertaken using an initial coding framework that linked to seven components of the 10 process evaluation (the six indicated previously that were assigned scores: fidelity, completeness, exposure, reach, satisfa…	A deductive thematic analysis was then undertaken using an initial coding framework that linked to seven components of the 10 process evaluation (the six indicated previously that were assigned scores: fidelity, completeness, exposure, reach, satisfaction, and recruitment, and also context)	Using mixed methods to help triangulate findings across data sources as indicated above helped to make scores as accurate as possible. Scores for each component were added together for each village to generate a total score that reflected their performance implementing quality improvement.	Volunteers in the bottom two ranked villages were not receiving an additional allowance from their village. They were not receiving much local support in general, and as such, these villages also scored very low for local resources being mobilized for EQUIP activities. In-depth interviews with volunteers in these lower-performing villages highlighted that they were demotivated because they felt t…	Identified Facilitators: Support from village leader: In the top two ranked villages, the village leaders occasionally attended learning sessions and monthly meetings with volunteers; they followed-up the volunteers’ work, for example, by visiting households where pregnant women were said to have been given education; and they regularly asked for reports from the volunteers and reviewed their mon…	The three most important facilitators of community-level quality improvement that implementation scores helped to uncover were: 1. support from village leaders; 2. volunteers being motivated by improvements highlighted through routinely collected data; and 3. regular provision of education, leading to acquisition of knowledge and skills among volunteers.	Context Context can affect how an intervention itself might be implemented, and also affect the outcomes that the intervention targets (Victora et al., 2005).According to contextual factors alone (Table 2), it was hypothesized that Village A would perform at the highest level and Village D at the lowest, which was what we found. However, there appeared to be no difference in the expected overall …	lack of rigorous measures of reliability. Measures of internal consistency such as Cronbach’s alpha were not appropriate measures of reliability given this type of evaluation, where each section of the process evaluation measured a different construct (Ritter, 2010).Rather, we provided a measure of inter-rater reliability. An additional limitation was that a small number of villages were research…	First, the process evaluation relied on multiple sources of data including quantitative process data, qualitative data (from in-depth interviews, focus group discussions, key informant interviews, and birth narratives), contextual data, and others. These data were triangulated to uncover facilitators and barriers in a more methodologically rigorous way than could be achieved through qualitative m…	Overall, the use of a mixed methods process evaluation that was analyzed with implementation scores was a helpful way of explicitly drawing out higher and lower performing villages, and may be replicated elsewhere. This method increased the ease with which facilitators and barriers of community-level quality improvement could be uncovered. The results can feed into the formative stages of similar…	none made.	none made.	Check whether a sister publication exists and merge.
Qualitative	Improving institutional childbirth services in rural Southern Tanzania: a qualitative study of healthcare workers’ perspective	Jennie Jaribu, Suzanne Penfold, Fatuma Manzi, Joanna Schellenberg, Constanze Pfeiffer	2016	Improving quality of institutional child birth services	The present study is aimed at collecting evidence by conducting a qualitative study in a rural setting. We used in-depth interviews with health workers at various levels in the health system to explore their perception of the QI intervention and to identify facilitators and barriers in relation to QI implementation.	Southern Tanzania, Ruangwa district, located in Lindi Region	Set in a single country with one site	Qualitative study with in-depth interviews	Health workers at various levels in the health system: ata were collected using a multilevel approach: RCHcoordinator and QI mentor at district level, and clinical officers, nurse midwives and medical attendants at health facility level	Ruangwa district, located in Lindi Region, Southern Tanzania, had an estimated population of 124 000 with 89 registered villages. It was served by 24 functional health facilities, 1district hospital, 2 health centres and 21 dispensaries. The QI intervention focused on the dispensaries and health centres because they are the main access point for maternal and child health services in rural areas. …	According to the Institute of Medicine six main core needs are essential for quality of care (▸Safety: avoiding injuries to patients from the care that is intended to help them. ▸Effectiveness: providing services based on scientific knowledge to all who could benefit, and refrain from providing services to those not likely to benefit. ▸Patient-centred: providing care that is respectful of and res…	A variety of QI methods were used to initiate the Plan-Do-Study-Act (PDSA) cycles, which formed the basis of the QI intervention.	Improving Newborn Survival in Southern Tanzania (INSIST): QI intervention. The intervention was implemented under the umbrella of the INSIST project. The QI intervention used the QI approach known as the ‘Collaborative Quality Improvement Model’. The strategy comprised of forming QI teams from different health facilities in order to create a collaborative network that is aimed at working together…	June 2009 to June 2011; data collection March 2013	Qualitative data using in-depth interviews were collected in March 2013 by the INSIST QI project coordinator(JJ), a female medical doctor from Tanzania. Data were collected using a multilevel approach: RCH coordinator and QI mentor at district level, and clinical officers, nurse midwives and medical attendants at health facility level. Out of the 23 health facilities that participated in the QI i…	RCH staff from only 18 health facilities: 15 respondents, among them 11were female, 6 were medical attendants, 5 nurses and 4clinical officers. Their age ranged from early 20s to late 50s with the majority in their 30s and 40s.	In-depth interviews: Three types of interview guides were developed based on the role played by each member: (1) for the QI team members as implementers, (2) for the QI mentor as facilitator and (3) for the RCH coordinator as supervisor. Interviews took on average 45 min to 1 hour. Interviews were audio taped and transcribed verbatim.	And 5 were not available because they were attending training outside the district	Data were analysed using content ana-lysis42focusing on how the QI intervention was structured (PDSA cycle approach, face-to-face work-shops, follow-up visits). In maternal and newborn health, we looked at the birth preparedness counselling and pregnancy danger signs, health facility deliveries and partograph use. Furthermore, we wanted to know about challenges and sustainability plans for the QI…	None: Three major thematic areas emerged during data analysis: (1) reflections about the QI process, (2) the contribution of the QI component regarding capacity building and (3) challenges related to the QI intervention.	The first author maintained a research diary in which personal observations were noted during follow-up visits. Data from these observations complemented the findings from thein-depth interviews and allowed for triangulation and a deeper understanding of the context.	Two providers commented that other programmes had promised to come for supervision after trainings; however, they never did so. However, one respondent reported challenges in using partographs during power outages. Challenges faced during the intervention: The healthcare workers mentioned implementation of similar interventions as a major challenge to them, leading to duplication of work. Duplica…	Follow-up visits: Fourteen respondents found the onsite follow-up visits useful to remind them of what was learnt during the workshop, provide practical assistance and to use their data to make informed decisions. The coaching and mentoring visits were regarded as being more important than the workshops because the respondents felt appreciated and noticed. The QI mentor explained how the INSIST Q…	QI process: PDSA cycles: On probing during the interviews 9 of the 15 respondents (1 clinical officer, 4 nurses and 4 medical attendants) could remember some of the key aspects of PDSA process. Two respondents (1 clinical officer and 1 nurse officer)reported using it in other aspects of their work. All of the 15 respondents reported the QI workshops gave an opportunity to learn from, help and rem…	In addition, being involved in similar interventions was challenging to frontline workers in terms of time and data collection. In all these interventions they needed to collect data and provide reports on top of their routine work leading to duplication of effort. The confusion they felt about interventions was evident when respondents were asked to describe the present QI intervention during th…	The role of the project implementer as the interviewer might have influenced the way healthcare providers responded and might have felt obliged to highlight successes. However, the interviewer was aware of this and spoke with the respondents openly about her two roles prior to the interview. In addition, she dealt with it by encouraging the respondents to be open and share their positive as well …		The findings suggest that the applied QI intervention contributed to improving the quality of care of maternal and newborn health services in Southern Tanzania. Healthcare workers highlighted the potential of the problem-solving QI intervention. However, health systems capacity at district level to sustain this type of intervention is still challenging.	none made	The Tanzania Ministry of Health and Social Welfare recognised the importance of building a culture of quality and institutionalising QI approaches in the healthcare system in general, through engaging the regions and districts. District councils should continuously invest in QI activities and integrate these in the CCHP to ensure sustainability.47These suggestions have not yet been implemented, t…	none
Mixed Methods	"It might be a statistic to me, but every death matters.": An assessment of facility-level maternal and perinatal death surveillance and response systems in four sub-Saharan African countries.	Kinney Mary V et al	2020	Maternal and perinatal death surveillance	Better understanding of MPDSR implementation status at subnational and facility levels, including enablers and barriers, can help countries to strengthen MPDSR systems as an important element of their efforts to reduce preventable deaths. The aim of this study was to systematically assess the level of implementation of MPDSR in four sub-Saharan African countries, applying a standardised scoring m…	Four sub-Saharan African countries: Rwanda, Tanzania, Zimbabwe, Nigeria	Set in multiple countries	Mixed methods: Qualitative and quantitative data collection methods were employed, including observations (e.g., on site review of facility documents) and semistructured key informant interviews with subnational and facility managers and staff.	National and subnational (regional/provincial and district/local area) stakeholders involved in MPDSR	Nigeria: 2 states (Ebonyi: 2,880,000 Kogi: 4,473,000); MMR 2015: 814/100,000; NMR 36/1000; stillbirth rate: 42.9/1000; institutional delivery: 36%; Different MPDSR pilot programmes initiated before 2016; national MPDSR guidelines adopted in 2015 Rwanda: National:11,669,000; MMR: 290/100,000; NMR: 17/1000; stillbirth rate: 17.3/1,000; institutional delivery: 91%; Maternal mortality audits started …	An implementation tool was developed specifically for this study, adapted from the work by Bergh and colleagues for understanding facility-based kangaroo mother care implementation status. The tool designed for this study was developed by grounding the constructs in the literature on the topic, engaging experts in the development of the criteria and consulting global guidelines . It was also info…	MPDSR is the QI model: here has been momentum to strengthen maternal and perinatal death surveillance and response (MPDSR) as one mechanism to help address quality of care deficits and other important contributors to preventable maternal and newborn deaths.	MPDSR: is a systematic process used to understand the medical causes and the modifiable factors that contribute to maternal and perinatal deaths to identify actions to prevent future deaths. MPDSR operates at all levels of the health system. Its aims are to ensure accurate documentation and reporting of deaths, identify modifiable systemic and social factors at various levels (e.g., delays in car…	October 2016 - May 2017	Four countries—Nigeria, Rwanda, Tanzania, and Zimbabwe—were purposively selected as countries from which a more detailed picture of district- and facility-based MPDSR activities could be gathered. Factors that influenced the selection of the four countries included: (1) having existing national guidelines for MPDSR (or any form of maternal and/ or perinatal death audit policy), (2) country govern…	Total health facilities assessed; 51 (14 health centres, 44 hospitals); Atotalof41stakeholderswereinterviewed	Key informant stakeholders were primarily subnational (regional/district) government health officials involved with supporting MPDSR at subnational level. Data collection tools included a semi structured questionnaire for subnational managers and stakeholders to explore district and regional MPDSR activities, and sub national support of facility-level MPDSR implementation. The facility assessment…	No stakeholder interviews were conducted in Rwanda due to the unavailability of identified interviewees, who were all engaged in a national meeting at the time of the assessment.	To understand the context and history of implementation, a desk review of related national MPDSR guidelines and literature on implementation of MPDSR in these countries was conducted. A linked policy mapping set out to determine the content of each national guideline in relation to instructions that have been provided to subnational and facility levels regarding implementation. Qualitative data w…	none (TCA)	Team members independently coded qualitative responses, consulted, and reached consensus on data interpretation. content analysis and verified data with national stakeholders.	The top three barriers observed by the assessors included lack of health worker capacity to capture and usedataanalyticallytoinformthereviewprocess,limitedplansfortraininghealthworkersontheMPDSRprocess,andlimitedaccountabilityforthefollow-upactionsidentifiedduringthereviewprocess. The most commonly cited barriers to implementing MPDSR processes described by facility staff included limited staff t…	The top three enablers observed by the assessors included leadership, regular meeting conducted with participation from a multidisciplinary team, and availability and use of the MPDSR-related guidelines and tools. The most commonly described enabling factors by informants across countries included teamwork, communication between staff, staff commitment, and multidisciplinary participation during …	Few of the facilities in Nigeria were aware of the national guidelines. In Tanzania, all facilities were aware of the national guideline, but five hospitals demonstrated gaps in adhering to the national guideline, notably around information flow to other levels and community follow-up. Respondents at both the facility and subnational levels described how they valued the process of reviewing cases…	The most commonly cited changes to improve the utility of MPDSR included actions to motivate staff, such as providing incentives for participation in MPDSR processes, increasing facility staff numbers, increasing MPDSR capacity and skills through additional training and mentorship, more funding and specific resources to facilitate meeting and data collection processes, stronger facility leadershi…	The assessment did not explore who attended orientations, how an orientation was conducted, or why one was not conducted. The related tool developed for the assessment sought to classify progress markers of MPDSR processes derived from the literature. Its sensitivity in being able to correctly identify a facility’s ability to demonstrate specific implementation markers could not be formally asses…	Assessment was first of its kind, used multiple methods enabling triangulation of findings	This assessment is the first attempt, to the authors’ knowledge, to assess facility-level MPDSR implementation progress using a standardised scoring methodology in multiple countries. Structures and processes for implementing MPDSR existed in all four countries, with over two-thirds of the assessed facilities reaching at least stage 5– evidence of routine and integrated practice. Many implementat…	The small proportion of facilities reporting sharing death audit recommendations with the community in all four countries deserves greater exploration. Learning from studies of facilities undertaking intentional efforts to engage communities should be further explored to determine how such community engagement might influence the accountability mechanism of death audits and how this may influence…	not offered	good integration of quant and qual data
Mixed Methods	Maternal and perinatal death surveillance and response in Ethiopia: Achievements, challenges and prospects	Ayele B, Gebretnsae H, Hadgu T, Negash D, Gsilassie F, Alemu T, etal. (	2019	Maternal and perinatal death surveillance and response	Despite the importance of MPDSR in generating up to date evidence for decision making, evidence on the operation, implementation and inter facility differences is lacking. Some evidence are collected at regional level but it lacked comprehensiveness. This study was aimed to assess the implementation status of MPDSR and its associated factors as well as explore the barriers and facilitators of MDS…	Northern Ethiopia: Tigray region	Set in a single country with one site	study employed both quantitative and qualitative approaches. The quantitative approach was a community and health facility based (health post to hospital level) cross-sectional study design which was included the period of implementation from July/2016 to June/2017(one year performance). A qualitative study method using in-depth interviews and focus group discussions were also used to further exp…	districts; health posts; women development group leaders (WDGL); health managers; health facility directors, supervisors of HEWs, surveillance focal persons, and heads of MCH department.	Tigray region is one of the nine regional states of Ethiopia located in the North and the region is administratively structured into seven zones. Tigray region has 52 districts (34 rural and 18 urban) and 799 Kebeles (722 rural and 77 urban). Kebele is the lowest administrative unit in Ethiopia with an average population of 5000. In Tigray region, there are various health facilities that provide …	Better measurement informs decisions to reduce maternal and perinatal deats. MPDSR encourages measurement.	MPDSR	Other methods used to estimate maternal mortality in Ethiopia is Maternal Death Surveillance and Response (MDSR). In Ethiopia, MDSR (Maternal Death Surveillance and Response) system was introduced in 2013 as a national policy to identify maternal mortality and foster local actions in the fight against maternal mortality [26, 28]. Since August 2017, the MDSR system was changed to Maternal and Peri…	December 1/2017 to January 30/ 2018.	For the quantitative part of the study, using the annual regional maternal death list report, 50% of districts with at least one maternal death in the previous one year (for economic reasons) were randomly selected by stratifying them into three categories: districts with 4 and above maternal death as “high maternal death”, districts with 2–3 maternal death as, “medium maternal death” and distric…	11 key informants (three district health office head/deputy head, three PHEM/MCH experts, four PHCU directors and one regional expert) and 3 focused group discussions (6–8 members of WDG each) to collect data for the qualitative study with the principle of saturation level. Twenty five women development group leaders were included in the three FGD and most of them were farmers. In the in-depth in…	Two separated semi-structured questionnaires; Three different open ended interview guides; data was collected from study participants using audio recording and supplementary field note by nine public health master holder professionals; Each interview was conducted in a convenient and confidential area and the duration of each interview was lasted from 1:30–2:00 hours for FGD and 1:00–2:00 hours f…	none reported	The first five authors and four supervisors transcribed and translated the qualitative data with reference to the Tigrigna audio recordings for clarification. The coding framework followed the topic guide and texts were coded and eight categories (institutionalization, community participation, intersectoral collaboration, communication, community awareness, capacity of health work force, logistic…	The coding framework followed the topic guide and texts were coded and eight categories (institutionalization, community participation, intersectoral collaboration, communication, community awareness, capacity of health work force, logistic, equipment and infrastructure and system strengthening) were developed which later merged into three broad themes (implementation, challenges and prospects).	data saturation	Challenges. Community awareness Community awareness on the report-ability of maternal death was reported to be good. Maternal death issue is becoming more sensitive issue in the community. However; perinatal deaths identification and reporting were not paid a due focus both by the health professionals and community members. Some participants from the focus group discussions reflect that they have…	Prospects. Systems strengthening Program based supervisions up-down level, giving capacity building trainings in an integrative way to health care providers (including the district health office experts), timely integration of perinatal death reporting space in the PHEM weekly reporting format, improving the infrastructure of health facilities like road access to each Kebele and building expansio…	Implementation. Institutionalization According to most of the in-depth interview participants, though maternal death identification and notification was the same in all districts, the reviewing process (starting from completion of: verbal autopsy to proper maternal death reporting format utilization) was not the same; in some districts most of these activities were conducted by PHCU level and by …	the factors that were associated with early identification and notification of MPDSR in bivariate logistic regression were number of health extension workers in the Kebele, involvement of Kebele chairman in maternal death review and steering committees participation. Kebeles with 3–4 health extension workers were three times more likely to early identify and notify maternal and/or perinatal death…	As the study considered previous one year performances recall bias may be introduced and poor document handling may also affect the finding. Furthermore, community death may be underestimated due to report hiding.	This study is the first study which employed mixed method after the implementation of the program in Ethiopia. Therefore, its finding could critically important for countries to strengthen the implementation of MPDSR.	The practice of early identification and notification was found low in health posts in this study. Furthermore, the proportions of health facilities that practiced good quality of death review and took proper action following the occurrence of death were low. Community participation, number of HEWs, active surveillance including pregnancy surveillance, review meetings and capacity of health work …	in conclusion	in conclusion	none
Mixed Methods	Assessing Implementation of Maternal and Perinatal Death Surveillance and Response in Rwanda	Edwin Tayebwa, Felix Sayinzoga, Jacqueline Umunyana, Kusum Thapa, Efugbaike Ajayi, Young-Mi Kim, Jeroen van Dillen, and Jelle Stekelenbur	2020	Maternal and perinatal death surveillance and response	We aimed to assess experiences in implementing maternal and perinatal death review, and/or integrated MPDSR processes in Rwanda by identifying factors that have affected its implementation	Rwanda:	Set in a single country with multiple sites	Mixed methods with qualitative and quantitative data	health providers and facility managers involved in death audits	Rwanda is the most densely populated country in Africa with a population of 12 million in habitants and skilled birth attendance of 91% [11]. Its health system is decentralized and includes community health workers, health posts, health centers, district hospitals, provincial hospitals, and referral hospitals. The main medical services offered are paid for using community-based health insurance(c…	The six-step audit cycle for MPDSR: creating awareness; adopting the concept; Taking ownership; Evidence of practice; Evidence of routine integration; Sustainable practice.	MPDSR: One of the goals of MPDSR is to improve the quality of care provided to mothers and newborns.	MPDSR: vital component of any elimination strategy is a surveillance system that can track the number of deaths and provide information about cause of death, underlying contributing factors, and actions to address the contributing factors to prevent future preventable deaths. One of the key actions recommended by both World Health Organization (WHO) and United Nations Children’s Fund (UNICEF) is …	Data were collected from December 2016 to January 2017	The assessment team purposively sampled health facilities that had experience in conducting maternal and/or perinatal death reviews and/or implementing formal MPDSR processes or policies. A total of 13 health facilities (including 10 hospitals and three health centers) from 11 of Rwanda’s 30 districts participated in the assessment. All five provinces in the country were represented.	13 facility observations and 23 key informant interviews (KIIs).	Quantitative methods included scoring of responses from semi-structured in-person interviews composed of 64 questions as well as document review with facility-based staff involved in the mortality audit process. The questions were directed to health providers and facility managers involved in death audits. The questions focused on the following: when death audits started at their facilities, whet…	none reported	Not described for qualitative data. A scoring scale to demonstrate the level of implementation of MPDSR at facility level was adapted from a study of Kangaroo Mother Care Implementation progress developed and tested by the South African Medical Research Council’s Unit for Maternal and Infant Health Care Strategies [22,23]. Results were interpreted by means of a model with six stages of change, as…	The six-step audit cycle for MPDSR: creating awareness; adopting the concept; Taking ownership; Evidence of practice; Evidence of routine integration; Sustainable practice. Each was scored.	not discussed	Barriers to implementing MPDSR: Lack of community engagement 7 (54) Inadequate personnel with necessary up-to-date clinical competencies 5 (38) Limited number of qualified personnel 4 (31) Inadequate support from facility leadership 3 (23) Inadequate support from district leadership 3 (23) Lack of communication across levels 3 (23) Inadequate referral system 2 (15) Limited resources/finances 2 (1…	3.2.5. Step 5: Implement Recommendations In five hospitals, recommendations were prioritized based on those which can be achieved at that particular facility as well as others that seemed rapid and feasible to achieve. One hospital, which indicated that it did not prioritize recommendations, reported that the medical director wrote a letter to the MOH requesting support for implementing its recom…	Only three of the facilities reported sharing death data and trends during the review meetings. Nine of the 13 facilities reported that they took minutes of the meetings, and five were able to show documentation upon request. Some respondents also reported that not all members are always available for the audit meetings. 3.2.4. Step 4: Recommend Solutions In ten out of the 13 facilities assessed,…	3.1 Implementation Progress Scores Overall, the MPDSR implementation status among the 13 facilities assessed scored between 11.75and 24.21 (out of 30). The mean facility score was 17.30. All the facilities were in stage four or higher in terms of implementation of MPDSR. At the time of the assessment, six facilities demonstrated evidence of practice (stage four), six demonstrated evidence of rout…	he assessment was focused on a limited number of health facilities, andinterviews focused mainly on the process of conducting mortality audit at the facility level. Most ofthe information collected was based on self-report by the informants present at each health facility onthe day of data collection, therefore the feedback depended on who was available to interview on theday of the visit. Althou…	not discussed but possibly triangulaiton of methods	Rwanda has a strong political will to reduce maternal and newborn deaths as evidenced by the level of implementation of MPDSR among other efforts in the country. The assessment showed evidence of practice and of sustainability of MPDSR, although there was variability in level of implementation from facility to facility. The assessment did not find evidence for a formal system for perinatal death …	not made	Facilities should be encouraged to properly document cases and share best practices to foster learning and skill building to prevent avoidable maternal and newborn deaths in the future.	none
Qualitative	Exploring the sustainability of perinatal audit in four district hospitals in the Western Cape, South Africa: a multiple case study approach	Mary Kinney, Anne-Marie Bergh, Natasha Rhoda, Robert Pattinson, Asha George	2022	Perinatal death audit programme, a type of MPDSR	A multiple case study design was applied to understand the ‘how’ or ‘why’ of sustained implementation.24 We used a multiple holistic design whereby the subdistrict was considered as a unitary whole, allowing for comparison across settings to gain insights on factors influencing sustained implementation of perinatal audit.	South Africa: Western Cape	Set in a single country with multiple sites	Multiple Case study	For each subdistrict, we aimed to interview the medical manager, clinical manager, nursing manager, information manager or officer, manager of the maternity ward and front-line health workers who were involved in the perinatal audit process, including doctors, midwives, nurses and PHC staff.	Perinatal audit in South Africa: All public health hospitals conducting deliveries in the Western Cape Province in South Africa have been implementing perinatal audit for over 15 years using the PPIP. Given the long history, hospitals in the Western Cape will be a conducive environment to understanding sustained practice, considering microlevel and meso-level factors.	All of these components aim to improve the quality of perinatal care and outcomes through reporting deaths and determining main causes of deaths, identifying modifiable factors, determining actions and motivating for change. Both national committees meet biannually and produce a publicly available triennial report. Varying approaches to implementation between provinces and districts have been doc…	MPDSR seeks to improve health systems, especially for maternal and newborn health, though a continuous cycle of identification, notification and review of maternal and perinatal deaths (surveillance), followed by actions to improve service delivery and quality of care (response).40 MPDSR tracks the number of maternal and perinatal deaths and identifies the main and underlying causes of death. By …	In South Africa, there are separate but linked processes for MDPSR, which are outlined in the national maternity care guidelines. The National Committee for Confidential Enquiry into Maternal Deaths, established in 1998, oversees the structure of reporting maternal deaths. Every death is reported and discussed within 72 hours at the facility, and there is a confidential enquiry conducted within a…	Fieldwork and data collection took place from October 2019 to March 2020, ranging from half of a day to 5 days per site	Key informants were purposefully sampled based on their involvement with perinatal audit. The two regional PPIP coordinators identified key actors involved in the perinatal audit process at the district and sub-district levels. Additional stakeholders were identified through a snowballing approach based on information provided from those interviews.	In total, 41 key informants were included	Interviews were conducted with at least 10 staff per case or until saturation had been reached, with the exception of case D, where only five staff were available. Key informant interviews were in English and ranged from 20 min to 1 hour. All interviews were conducted individually with the exception of case D, which were done in two groups. Non-participant observations occurred at seven meetings:…	For case D only 5 staff were available rather than the desired 10. District management staff were not available for interviews (scheduling conflicts), and not all of clinical staff and sub-district managers were included. Data collection stopped at the end of March 2020 due to the COVID-19 pandemic and related restrictions.	Interviews were recorded and transcribed. Transcripts, observation and reflection notes were compiled and analysed using Atlas.ti V.9. With these findings, we identified emerging themes and gaps in the analysis framework. The codebook was revised to include descriptive factors as well as tailored to suit the intervention and related results. This revised codebook was tested and refined using the …	Thematic analysis was used applying an analysis framework derived from Carl May’s extended normalisation process theory, an implementation theory used to consider broader social systems in which interventions are implemented. Undertaking an iterative process, we developed the coding framework by analysing the data from case A using the dimensions and constructs of the extended normalisation proce…	Measures were taken to ensure rigour of the case study approach, such as engagement with stakeholders prior to data collection, voluntary participation of participants, seeking peer and expert feedback, audit trail with clear mapping of the research process and triangulation of data sources. A feedback report was shared with sub-district managers to verify results with the stakeholders. Permissio…	Dimensions/questionMain findingFactors identified*Capability: implementation depends on its workability and integration into everyday practice.How do people integrate the work into their daily practice? Or how is it not integrated?People have the capability to implement because activities related to perinatal audit are integrated and embedded into everyday work.►Activities are part of daily workf…	Potential: implementation depends on people’s commitment to operationalising the intervention.Why are people committed to operationalising the intervention? Or, why are people not committed?People are passionate about their work, committed to improving the quality of service delivery and motivate each other to implement activities relating to perinatal audit.►People are passionate about their wor…	The belief that the intervention achieves its desired outcome, also called ‘value proposition’, promotes sustainability. Individual motivation to implement MPDSR is critical for sustained practice. Sustainability is supported when people have a common understanding about an intervention; they value it, trust it, and use it to help build and nurture relationships. Implementation culture profoundly…	Societal lens: interactions between those involvedExternal influences can affect the perceived legitimacy of MPDSR.6 Our study finds that the expectation of reporting and engagement from the regional PPIP coordinators, along with other accountability mechanisms, that is, the ‘ideal hospital’, gave legitimacy to participate in perinatal audits. Systems lens: things that trigger change Local adapti…	This study collected information on perinatal mortality audit, which is a sensitive topic, given the nature of exploring adverse incidents by reporting data on deaths as well as reviewing the situation surrounding the death. Participants may not have shared their actual under-standing of the process or experience or may have changed their behaviour during the observed review meetings. Through ind…	By focusing on explanatory factors, our study provides a deeper understanding into how and why MPDSR routinely works in the Western Cape. the focus at the mesolevel and microlevel allowed for more understanding on how individuals and teams perceive perinatal audit implementation. Application of the extended normalisation process theory: The adapted version of the extended normalisation process th…	The sustainability of MPDSR relies on societal and health systems elements as well as tangible markers of implementation and their interactions. Through case study research in four sub-districts of the Western Cape, South Africa, this study reveals the importance of contextual and local adaptation. To sustain perinatal audit, related activities were embedded into everyday work (capability), and t…	5. Implementation research. More research using health policy and systems research approaches will be needed to explore the implementation process in different contexts, over time, and the impact of the COVID-19 pandemic. Since most studies on MPDSR implementation focus on tangible factors,6 there is a need to expand our knowledge of implementation considering theory-based approaches, allowing fu…	1. Invest in overall good governance. This study shows the importance of an overall enabling environment with good leadership, strong management, open communication and data-driven decision making. Perinatal audit has the potential to strengthen individual staff capacity and motivation and even helps to build team relationships. Linking perinatal audit to other accountability mechanisms, such as …	None
Mixed Methods	Integrating hypertension and HIV care in Namibia: A quality improvement collaborative approach	Basenero, Julie Neidel, Daniel J. IkedaI D, Hilaria Ashivudhi, Simbarashe Mpariwa et al	2022	Integrating Hypertension and HIV/AIDS care	In this work, we report the implementation of a QIC—the Namibia Project for Retention of Patients on ART (NAMPROPA)—whose objective was to improve uptake of HTN screening and treatment in routine HIV care in Namibia.	Namibia: three regions with high burdens of HIV—Khomas, Ohangwena, and Zambezi	Set in a single country with multiple sites	Mixed methods	physicians, nurses, pharmacists, data clerks, health assistants, and field officers	NAMPROPA was launched in November 2016 by Namibia’s Ministry of Health and Social Services (MHSS) with the aim of improving care engagement, viral monitoring, viral suppression, and HTN screening and treatment in 24 ART facilities across three regions with high burdens of HIV—Khomas, Ohangwena, and Zambezi. These sites were purposively selected based on their high relative patient volumes. All pa…	Quality improvement collaboratives (QIC) have been promoted as an effective strategy for improving the quality of healthcare delivery across diverse contexts [17, 18]. Specifically, QICs seek to bridge the “know-do” gap—the gulf between clinical guidelines and their implementation—through capacity building, group problem-solving, shared leadership, and normative pressure [19]. In HIV service deli…	Quality improvement collaborative: NAMPROPA The design of NAMPROPA was adapted from the Institute for Healthcare Improvement’s Breakthrough Series Model, an improvement science methodology in which participating sites are convened to apply quality improvement (QI) methods (e.g., Plan-Do-Study-Act cycles, cascade analysis, process mapping, root cause analysis) to the identification and improvement…	Coaching and support Participating sites received coaching and support from regional and district clinical mentors, an existing cadre of physicians and nurses employed by MHSS with special expertise in HIV clinical care [29]. These mentors had been formally trained in QI principles, methods, and coaching through national MHSS-led QI seminars [34, 35]. As part of NAMPROPA activities, clinical ment…	not explicitly mentioned	Not explicitly discussed	semi-structured interviews of 138 health workers	To capture "change ideas” and site-reported implementation barriers, we conducted semi-structured interviews of 138 health workers (i.e., physicians, nurses, pharmacists, data clerks, health assistants, and field officers) as part of site visits and undertook a content analysis of these interviews and facility presentations as part of LS. The number of coaching visits and QI meetings were tracked…	None reported	undertook a content analysis	Changes were subsequently collated according to domains of the Chronic Care Model—a heuristic for organizing changes that improve care for chronic conditions [38], including HIV [39]. We used SQUIRE (Standards for Quality Improvement Reporting Excellence) guidelines to structure reporting of results.	We used SQUIRE (Standards for Quality Improvement Reporting Excellence) guidelines to structure reporting	Barriers to HTN screening cited by facility teams included challenges recording and analyzing QIC measures; malfunctions of blood pressure machines; and difficulties following up with patients for multiple blood pressure readings. Several barriers to HTN treatment were noted by sites, including limited physician availability to initiate anti-HTN treatment; stock outs of medications; and difficult…	Successful integration of services is a complex endeavor that requires extensive coordination, planning, and adaptation to local care contexts and resources constraints	numerous factors—including leadership, staff readiness, patient volume, and provider workload—can influence implementation, attention to context is crucial	Chronic Care Model domain and definition Intervention Organization of health care • Involve clinic leadership in development and monitoring of QI interventions • Review monthly performance data in QIC indicators of HTN screening and treatment during QI team meetings on a weekly basis Self-management support • Include reminders in patient health passports to follow up for repeat BP screening if in…	The present work has limitations. First, as data on HTN screening and treatment were not routinely collected prior to implementation of NAMPROPA, we were not able to estimate a precise baseline of performance from which to compare sites’ performance. Second, as the study did not include control facilities, we cannot assess the extent to which the Hawthorne effect may have contributed to observed …	triangulation; use of frameworks for analysis/ reporting	As the burden of HTN grows in SSA, new, large-scale approaches are needed to sustainably offer HTN screening and treatment to all PWH. In this work, we have reported the implementation of a QIC to incorporate HTN screening and treatment into routine HIV care across 24-high volume facilities in Namibia. Bold policies and interventions to address system level barriers such as brittle supply chains …	Future work that incorporates insights from time-motion studies, patient-pathway analyses, and assessments of patient experience should be pursued to better understand the effects of integration efforts on patient experience and care-seeking behaviors.	none indicated	Qualitative data kind of received raw deal. How much was SQUIRE guidelines followed?
Qualitative	The missing bit in the middle: Implementation of the Nationals Health Services Standards for Papua New Guinea	Elisabeth Schuele, Colin MacDougall	2022	continuous quality improvement (CQI): accreditation of lower level to higher level facilities	This research was designed to examine the implementation of the NHSSs as a continuous quality improvement (CQI) process at three church-based health facilities operating under a church-health services governing structure in PNG. The main aims were: to critically examine driving and restraining forces in the implementation process of the NHSSs; understand how hidden power relations work in the imp…	Papua New Guinea (PNG): in three health centers of a CHS agency located in Madang and Morobe Provinces.	Set in a single country with multiple sites	Qualitative with semi-structured interviews and FGDs.	Managers and health workers	Papua New Guinea’s health system: PNG has a decentralized health system based on a Primary Health Care (PHC) approach. The health system consists of seven level of health services as a network of aid posts, community health posts, health centers, district hospitals, provincial hospitals, regional hospitals and one national hospital. Healthcare is delivered through a combination of government and …	Force field analysis, derived from Kurt Lewin’s force field theory, is used as a technique for planning and implementing changes in organizations. The force field analysis provides a framework to examine the driving and restraining forces in the implementation process of the NHSSs. This theory shows how the interplay of these forces results in the equilibrium that may increase change, while reduc…	In April 2015, the national office of one Church Health Services member agency initiated a continuous quality improvement (CQI) process to both improve quality of care and accredit the level three-health centers to level four as district hospitals to provide a higher level of health services. CQI involved a quality assurance at three health centers as a baseline and provided a set of priorities o…	The quality improvement process method was based on the plan-do-study-act cycle (PDSA), which started with planning and implementation of small-scale interventions, assessing the progress and outcome for change and lessons learned informed action of the next cycle. It basically entailed implementing the National health service standards, NHSSs: PNG’s National Health Plan (NHP) 2011–2020 and its N…	September 2018 - May 2019	The sampling for the interviews and focus group discussions (FGDs) was purposive with the aim to consider individuals working at the agency national office, two regional offices and three level three-health centers.	Semi-structured interviews with 17 health workers and managers and three focus group discussions (FGD) were conducted. 19 women and 28 men were included from a variety of settings and were employed in a range of roles, including facility, frontline health workers, and senior, mid-level and frontline managers.	Data were collected in two rural health centers of Madang province, one in Madang district and one in Sumkart district on Karkar island. In Morobe province one rural health center at the coast of Finschhafen district was included in the study. The data collection was conducted by the first author together with two male colleagues who hold master’s and doctoral qualifications, are fluent in the lo…	none reported	Interviews and focus groups were audio recorded and transcribed verbatim. One interview and one FGD in Tok Pisin was transcribed and translated into English by a Papua New Guinean. QDA Miner (LITE v2.0.5.) software was used to assist with coding and analysis of the data according to the thematic framework. The thematic analysis as an inductive and deductive process started with transcripts of the…	The epistemological foundation of this qualitative case study is informed by constructivism and critical theory. Combining constructivism, critical theory and force field analysis allows researchers to better understand and interpret how the CQI agenda as an action for change process contributed to the implementation of the NHSSs. This case study was designed to listen to the accounts of health w…	In presenting the findings, participants’ quotes are used from a broad range of interviews to demonstrate trustworthiness of interpretation and evidence for interpretative rigour.	However, many participants indicated resistance to the newly introduced process thus practising power. Their relationship to senior management was less attuned than members of the in-group. The out-group was characterized by Rhonda, a senior manager as,”staff have been in the systems too long”, and their attitudes obstructed the implementation process. While the relationship of the out-group to s…	Creating a vision for change A key first step in FFA is to define clearly the vision to drive change. Internal factors that created organizational readiness was the widespread dissatisfaction in the quality of health service provision expressed by both senior management and frontline health workers. National senior managers recognized the poor quality of service provision and by demonstrating a c…	An external impetus for change was the vision for accreditation of the health centers, commonly called ‘hospitals’, to district hospitals. Most respondents expressed the prospect of accreditation as a motivating factor to engage in the quality improvement process. The participatory action research framework encouraged teamwork as a new way of working together. Participants in both interviews and …	Quality control officers were engaged to lead the change efforts and made responsible to introduce the NHSSs to the staff at the health facilities. This was the time for a number of participants to familiarize themselves with the NHSSs. Change—Participation in the collective process Once the analysis has articulated a clear vision for change, Force Field Analysis requires a theory of how change o…	A limitation of this study is that the data were derived from only three facilities of one CHS member agency.	The justification of, and strength of, this case study was the use of multiple theories in data analysis. This allowed for themes to emerge from the FFA that provided a rich understanding of enabling and restraining forces of a CQI process. The use of FFA as a dynamic change management instrument confirms Swanson & Creed’s conclusion that while change does not happen quickly, it can be planned an…	The importance of creating organizational urgency for change as a collaborative process, encouraging a broad participation of all clinical, management and support staff, was identified. The study uncovered power relations within the organisation exercised by front-line health providers and managers at different levels, influencing the implementation of the CQI process in both positive and negativ…	none	none	none
Qualitative	Opening the ‘black box’ of collaborative improvement: a qualitative evaluation of a pilot intervention to improve quality of malaria surveillance data in public health centres in Uganda	Eleanor Hutchinson, Susan Nayiga, Christine Nabirye, Lilian Taaka, Nelli Westercamp, Alexander K. Rowe and Sarah G. Staedke	2021	Malaria surveillance	The aims were: (1) to describe the context in which, and the processes through which, the CI intervention effected change; (2) to identify any factors that support or undermine CI; and, (3) to investigate for any unintended consequences of the CI intervention.	Uganda: Kayunga District (5 health centres)	Set in a single country with multiple sites	Qualitative study aiming to ‘open the black box’ of CI and address key knowledge gaps	Health workers and managers	The pilot study was conducted in Kayunga District, Uganda, an area of high malaria transmission [22], which had not previously participated in externally funded, quality improvement initiatives. Of the 24 public health centres in the district, five within the same hierarchical structure were purposively selected for study participation, with input from the district health team (Table 1): two leve…	CI encourages participants to reflect on their practices, identify areas for improvement, apply changes, and then assess the impact of these changes on specific indicators.	Multiple strategies to improve the quality and management of surveillance data have been applied. One quality improvement approach, known as ‘collaborative improvement’ (CI), was developed by the Institute for Healthcare Improvement in the mid-1990s. Through CI, health care teams focus on group problem-solving through the application of continuous techniques, known as ‘plan-do-study-act’ (PDSA) c…	In 2015–16, a pilot study was conducted to evaluate the effectiveness, feasibility and cost of implement-ing CI to improve the quality of malaria surveillance data collected in five public health centres in Kayunga, Uganda. The intervention incorporated brief, in-service training on best recording and reporting practices, and CI. The study intervention consisted of brief in-service training on th…	July 2015 to September 2016	used a purposive sampling frame to select an initial sample of participants who had diverse roles and experiences in the care of patients with CVD ranging from cardiologists and physicians to cardiac care unit nurses, pharmacists, community health workers to health administrators and policy makers. We then used a snowballing sampling technique based on the in-depth interviews to recruit additiona…	Ethnographic observations at five health centres, Twenty in-depth interviews and six FGDs with 67 participants	The data was triangulated by drawing on ethnographic observations and informal discussions, in-depth interviews with individual health workers, and focus group discussions (FGDs) to ascertain group interpretations. Ethnographic observations: The ethnographic fieldwork was conducted by the qualitative team of three local social scientists fluent in Luganda, overseen by an anthropologist based over…	none reported	The data were analysed using an interpretive, iterative approach which included both theory and data-driven analysis. The fieldwork notes were shared with the senior anthropologist and analysed in an on-going, iterative fashion, and findings from the ethnographic fieldwork were discussed during weekly team meetings. After the observations, the notes were re-analysed thematically by hand. Key find…	literature on CI	Triangulation of methods	Local challenges to the CI intervention: The combination of CI and the new OPD registers led to increased work. To complete the new OPD registers, which were introduced just before the CI intervention and included substantially more variables, health workers were required to expand the patient history, carry out additional tests, use different technologies, and record more data. This occurred in …	Factors underpinning the success of CICI was experienced as a high-quality training and super-vision. While district health officials had provided training on the new OPD register, many health workers involved in CI reported that they had received little or no training on how to complete the registers. While some health workers described the in-service training as the most important element of th…	Overall, the results of the qualitative evaluation suggest that the initial in-service training session was a key component of the study intervention. Health-worker attendance at the in-service training, learning sessions and harvest meeting was high, demonstrating that health workers were active participants of the process. However, the PDSA cycles seem to have been less effective. Health worker…	The ease of incorporating CI appeared to be influenced by the size of the health centre. In the smaller HC IIs, services are more limited and health workers frequently multitask, taking responsibility for all aspects of patient care, including clinical evaluations, testing (for malaria) and dispensing medications, as well as completing OPD registers. In these spaces, incorporating CI and improvin…	As a pilot study, it only included public health centres, with a specific focus on the impact of CI on the quality of malaria surveillance data. While three levels of health centres were included, these results may not be representative of the reporting practices and the effect of the CI approach of the entire healthcare system in Uganda. That said, these health centres are typical for Uganda in …	The study attempted to minimize this bias by triangulating data from ethnographic observations, FGDs and in-depth interviews. In addition, during the in-depth interviews researchers assured health workers of the confidentiality of their responses and commitment to reporting the results in a manner that would limit the possibility of identification of specific responders.	CI is a promising approach to quality improvement, and could be applied to strengthen the quality of malaria surveillance data. However, successful scale-up of CI in similar low-resource settings may require deployment of highly skilled mentors and raises questions of how feasible it would be without financial incentives. Overall, the analysis presented here poses questions about the feasibility …	Further research with robust study designs that includes an in-depth qualitative component and ethnographic observation will be required to determine whether CI is likely to be an effective, sustainable or appropriate intervention to improve the quality of HMIS data collection in low-income settings. These could explore whether investing in non-financial incentives that were of concern to health …	none explicitly but some within discussion and conclusions	none
Mixed Methods	A Continuous Quality Improvement Intervention to Improve Antenatal HIV Care Testing in Rural South Africa: Evaluation of Implementation in a Real-World Setting	H. Manisha Yapa, Wendy Dhlomo-Mphatswe, Mosa Moshabela, Jan-Walter De Neve, Carina Herbst et al	2022	Antenatal HIV Care and Testing	We aimed to investigate the process through which the main trial endpoints of VL monitoring and repeat HIV testing were achieved. In particular, we aimed to identify determinants of practice, and whether ‘normalisation’ of CQI into routine services could occur in this setting, by examining the following: (i) health worker participation in CQI by describing ‘dose’ and ‘reach’; (ii) the ‘black box’…	Hlabisa sub-district of KwaZulu-Natal, 220 km north of Durban, South Africa	Set in a single country with multiple sites	Convergent mixed methods: Process evaluation of CQI as implemented in our stepped-wedge cluster RCT	CQI mentors, Health workers	The study was located in the Hlabisa sub-district of KwaZulu-Natal, 220 km north of Durban, South Africa. HIV prevalence among women of reproductive age is ~37%.47 The local sub-district hospital, Hlabisa Hospital, oversees management of all 17 primary healthcare clinics in the area — this includes processing laboratory tests including VL, and provision of drug supplies. VL monitoring is routinel…	Theory of Change: As previously described, we hypothesized that this complex intervention would improve clinical processes through support provided by CQI mentors to health workers, which, supplemented by real-time data on performance, would enhance motivation. Collaborative root-cause analyses of clinical process gaps would enable health workers to identify and implement simple workable solution…	Continuous quality improvement (CQI) provides a range of time-tested and adaptable techniques to diagnose and manage quality problems in clinics using real-time data. It provides clinical teams with the skills they need to implement evidence-based practice. CQI’s potential to improve quality of health services within available resources makes it an attractive intervention in resource-limited sett…	The Management and Optimisation of Nutrition, Antenatal, Reproductive, Child health and HIV care (MONARCH) CQI intervention: The MONARCH (NCT02626351) trial has been previously described in detail. Briefly, the intervention supported nurses and other health workers providing ANC in primary healthcare clinics to identify and implement approaches to improve adherence to 2015 South African national …	July 2015 - January 2017	We invited available health workers to interview, targeting those in leadership roles such as the operational manager where possible.	Semi-structured interviews with health workers lasted 15-60 minutes based on health worker availability at the time. One to 3 health workers were interviewed per clinic based on availability, totalling 16 interviews across all facilities: 2 operational managers, 4 professional nurses, 2 enrolled nurses, 3 data capturers, 2 nutrition advisors and 3 lay counsellors were interviewed	We extracted data on ‘dose,’ ‘reach,’ how each clinic implemented CQI, and CQI mentor experiences of implementation from the CRH CQI mentor field notes. These notes detailed actual visit dates and type, attendance registers, root-cause analyses, improvement interventions (including start and review dates of PDSA cycles), and successes and challenges of implementation (including impressions of hea…	not reported	Our analysis proceeded in 5 steps. First, to understand ‘dose’ and ‘reach’ of CQI we summarised clinic size and setting, planned versus actual number of CQI meetings (‘dose’), and health worker participation in CQI meetings (‘reach’). Second, to understand the ‘black box’ of implemented changes in practice, we summarised key root causes of poor HIV care testing and implemented change ideas. Third…	To investigate the process of implementing CQI in this context we used convergent mixed methods, guided by Normalisation Process Theory (NPT) and the Tailored Implementation of Chronic Diseases (TICD) checklist. NPT was developed to explain whether and how new technologies are taken up by healthcare teams. This framework allows investigation of how contextual factors such as resources, organisati…	Triangulation of methods; using analytical frameworks and application of theory	Determinants of CQI Implementation And “Normalisation”: CQI Mentor and Clinic Health Worker Experiences (TICD Framework) Guidelines Factors Guidelines factors may be considered in 2 categories: South African national eMTCT guidelines, and the CQI intervention as a new practice ‘guideline.’ South African National eMTCT Guidelines and Other Factors: Because the focus of CQI was national eMTCT guide…	Determinants of CQI Implementation And “Normalisation”: CQI Mentor and Clinic Health Worker Experiences (TICD Framework) Individual Health Professional Factors: Key enablers of CQI implementation as reported by respondents, were buy-in to CQI methodology and motivation to improve quality of clinical services. All interviewed health workers found CQI methodology to be novel and interesting, and ap…	Health Worker Participation in CQI: “Dose” and “Reach” The main resource investment for CQI implementation was CQI mentor and clinic health workers’ time. All clinics participated in CQI activities after randomisation and staff were trained on all CQI tools. Almost all scheduled CQI meetings took place as planned, and all clinics utilised all CQI tools. Buy-in to CQI and the CRH team was strong w…	The “‘Black Box’” of Implemented Practice Changes The CQI mentors trained all clinics on all CQI tools and utilised them consistently during implementation. At the beginning of each intervention step, root-cause analyses were conducted with process maps of patient flow and fishbone diagrams as part of a situational analysis at each clinic. There were discrepancies between monthly monitoring and e…	limitations. We conducted final analyses and synthesis of data from the process evaluation after we knew the primary results of the stepped-wedge cluster RCT. Our interpretation of the data may have been different if we had conducted analyses for the impact and process evaluations separately. Although we identified features of the intervention indicative of whether it would be sustainable, we wer…	This study adds to the emerging evidence base for determinants of success in implementing CQI in resource-limited primary care settings. Conducting data collection in parallel to the main trial helped reduce measurement bias and optimised recall of health workers’ experiences. The complementary quantitative and qualitative data sources provided nuanced perspectives of CQI implementation. We were …	CQI is a flexible method for self-appraisal and process improvement in healthcare services. Despite health worker enthusiasm, staffing and other resource shortages limited ‘reach’ and fidelity of CQI in our study. CQI requires considerable support from the health system to realise its full potential in resource-limited settings.3,83 Strategies to empower junior staff to take ownership of change, …	An important next step is to identify and rigorously test context-specific and sustainable solutions with a wide range of stakeholders, to address these health systems gaps — while considering the impact of the intervention on other components of the health system —to provide high quality healthcare services in resource-limited primary care settings	Policy Implications: Our process evaluation of CQI in resource-limited primary care settings demonstrates that it is possible to implement simple solutions to improve quality of services. The team of local CQI mentors, flexible with accommodating additional requests for support, were able to build and maintain rapport with health workers. Although the main resources investment for CQI is effort, …	none
Qualitative	What factors do make quality improvement work in primary health care? Experiences of maternal health quality improvement teams in three Puskesmas in Indonesia	Ralalicia Limato, Patricia Tumbelaka, Rukhsana Ahmed, Sudirman Nasir, Din Syafruddin and Hermen Ormel	2019	Primary health care quality improvement	this paper presents factors that influenced the process of QI at Puskesmas level in Indonesia based on experience of maternal health QI teams in three Puskesmas. This study aimed to contribute to improving health service quality in the primary health care system in Indonesia.	Indonesia: 3 Puskesmas in Cianjur district, West Java province	Set in a single country with multiple sites	Qualitative: indeth interviews	National ministry of health officials, Indonesia midwifery association officers, provincial health officer, district health officer, head of Puskesmas, midwife coordinator, QI team member.	The maternal health topic was chosen due to persisting maternal deaths in Cianjur. The Puskesmas have a similar geographical context, community culture and a high annual number of maternal deaths in comparison to the other Puskesmas in the district [27-29].	QI in health care is defined as a rigorous systematic process that focuses on continuous efforts and activities to achieve measurable improvement of health outcomes, system performance and professional development, with the ultimate goal to improve community health	Continuous quality improvement (QI) approaches should be incorporated in the existing quality assurance methods to improve quality of care. QI in health care is defined as a rigorous systematic process that focuses on continuous efforts and activities to achieve measurable improvement of health outcomes, system performance and professional development, with the ultimate goal to improve community …	REACHOUT QI intervention: A QI intervention was implemented in the district health office (DHO) and three selected Puskesmas (hereafter referred to as Puskesmas A, B, and C), based on the recommendation from the DHO. The QI intervention was initiated by the REACHOUT consortium, which focuses on improving the equity, effectiveness and efficiency of community-level health services in Indonesia and …	Between April 2016 and April 2017	Purposive: To obtain information on QI perspectives and implementation at various levels; To understand experiences and changing perspectives (before and after QI introduction)	8 IDIs in April 2016; 20 in April 2017: total 28	Qualitative data were collected at two time points: April 2016 (baseline) and April 2017 (endline) through in-depth interviews (IDIs) with purposively selected participants. During the baseline data collection, a total of eight IDIs were done, including participants from the DHO (maternal and child health staff) and Puskesmas (the head of Puskesmas and midwife coordinator)from the three Puskesmas…	none reported	The coding process used open coding [33] in NVivo (v.11[TM]) software, combined with a pre-defined framework of factors that could influence the process of QI as based on the topic guides. Emerging themes were discussed, and the coding was refined based on research team consensus. The coded transcripts were further analysed, "charted" and summarised in narratives for each theme and sub-theme.	not indicated	RAs checked quality of transcriptions.	On the contrary, the QI team of Puskesmas C faced challenges of uncooperative behaviour of other Puskesmas staff who were not in the maternal and child health (MCH) division to execute the QI activities, mostly because of ‘ego-programming’ (finding one’s own division the most important).	We also found that when the leader was directly involved in QI implementation, it led to the success of the QI. The close monitoring and follow up, especially when the QI team encountered problems, helped the QI team to implement the QI. Human resources. With regard to human resources, we found two factors that influenced the QI process. First, the enthusiasm of people in the institution; and sec…	Quality culture. A quality culture can be defined as shared values, attitudes and behaviour of everybody in the organisation on working towards continuous QI. This was revealed by both leaders and QI team members as another factor that influenced the QI process. Both leaders and QI team members who treated QI as part of the daily job were more successful in the QI process in comparison to ones wh…	From the endline interviews, we identified four main factors that influence the QI process from the perception of QI implementers in the Puskesmas: leadership, human resources, quality culture and Puskesmas accreditation. Leadership. We found that leadership was perceived as the most prominent factor that influenced the QI process. Both leaders and QI team members identified three leadership elem…	First, short data collection period (one year) limited the assessment of the end outcomes (number of maternal deaths). The participating Puskesmas only conducted at most two PDSA cycles over the one-year period in which the study was conducted. While a further assessment on the number of maternal deaths could not be conducted, intermediate outcomes were monitored. Second, while all Puskesmas used…	However, given the fact that study participants reflected upon both barriers and facilitators in the QI process, we trust the validity of the study results.	This study reviewed the factors influencing the process of QI in primary health care in Indonesia based on the experiences of maternal health QI teams in three Puskesmas. The process of QI in the decentralised Indonesian system is influenced by factors at four levels. At the individual level, leadership attributes create an internal quality environment and drive organisational cultural change. At…	not stated	not stated	none
Qualitative	Health workers' experiences of collaborative quality improvement for maternal and newborn care in rural Tanzanian health facilities: A process evaluation using the integrated 'Promoting Action on Research Implementation in Health Services' framework	Baker, Ulrika; Petro, Arafumin; Marchant, Tanya; Peterson, Stefan; Manzi, Fatuma; Bergström, Anna; Hanson, Claudia;	2018	Understanding QI from perspective of health workers	To investigate how different components of a collaborative QI intervention were understood and experienced by health workers, and therefore contributed positively to its mechanisms of effect.	Tandahimba district in Tanzania	Set in a single country with one site	qualitative process evaluation with semi-structured interviews	Nurses, clinicians, medical attendant	EQUIP was implemented in Tandahimba district in Mtwara region in south-east Tanzania. Characteristics of the district have been reported on in detail elsewhere. Briefly, the population of approximately 200,000 is predominantly subsistence farmers and serviced by one district hospital, three health centres and 29 dispensaries, all except one providing maternal and newborn care. At the time of our …	The EQUIP intervention in health facilities: logic model and analytical framework d in detail [17, 24]. Here, we provide a summary of the health facility component. EQUIP was modelled on the Institute for Healthcare Improvement’s (IHI) Breakthrough series for collaborative QI, an approach which includes seven elements envisaged to work in synergy to achieve improvement. A schematic logic model, d…	Applying the i-PARIHS constructs, the innovation introduced by EQUIP can be conceptualised as the use of Plan-Do-Study-Act (PDSA) cycles to structure problem solving and testing change ideas for prioritised improvement topics and tracking progress over time using runcharts. Although the aim of EQUIP was to improve the care provided to mothers and newborns, the primary recipients of the innovation…	The EQUIP (Expanded Quality Management Using Information Power) was a collaborative QI intervention targeting community, health facility and district levels, implemented in one rural district in Tanzania and one rural district in Uganda in 2011–2014. The aim of EQUIP was to increase coverage and quality of a number of essential evidence-based interventions for maternal and newborn care as outline…	February 2014	The perspective of health workers was chosen in recognition of their central role as both recipients and implementers of the EQUIP intervention. purposively sampled to reflect all levels of facilities (hospital, health centre and dispensary) and the varying degree to which QITs engaged in the EQUIP intervention, described as their functionality. Respondents were included from the hospital and all…	semi structured interviews were conducted with 16 health workers in 13 health facilities in Tandahimba	Respondents were contacted in advance, by telephone where possible, else by going to see them in the health facility. They were asked if they would be willing to participate and when a suitable time for the interview would be. At the time of the interview, informed written consent was then sought from all respondents. Interviews were held in a private area of the health facility. Interruptions to…	not reported except limited funds constrained reach	Data analysis was led by the first author with review by three of the co-authors at different stages of the analysis. Qualitative content analysis was conducted by applying a theory-driven deductive approach. using the i-PARIHS framework as a lens. All transcripts were sorted into content areas correlating to the four i-PARIHS constructs applied as themes for the analysis, then pasted into Micros…	integrated Promoting Action on Research Implementation in Health Services (i-PARIHS) framework as a lens during analysis, our objective was to investigate how the different components of this collaborative QI intervention were understood and experienced by health workers and therefore, contributed to the mechanisms of effect.	i-PARIHS framework	4. CONTEXT: Experience of innovation and change and absorptive capacity 4.1 Experience of innovation and change The sub-category “projects often overlap” reflects the situation that health facilities in Tandahimba district were the recipients of several concurrent health programs run by research and non-governmental organisations; some of which like EQUIP focused on maternal and newborn care. The…	1.5 Observable results Health workers had noticed several changes following the implementation of EQUIP. The majority of these were changes in mothers’ behaviour, described in the sub-category “mothers come”. Health workers experienced that more mothers were coming to deliver in health facilities and that more fathers were accompanying their pregnant partners for ANC visits and at the time of del…	1. INNOVATION: Experience and understanding of the EQUIP intervention 1.1 Clarity The clarity of the EQUIP intervention was reflected in sub-categories describing health workers’ perceptions of its purpose, their memory of improvement topics and understanding and use of the PDSA-cycles and run-charts (Table 2). The purpose of EQUIP was perceived as improving maternal and child health by the major…	3. FACILITATION: Perceptions of EQUIP mentoring and coaching and learning sessions 3.1 Participation and ownership Health workers’ sense of participation and ownership in implementing EQUIP was mixed, reflected in the sub-categories “we talk together”, “they come to look at our records” and “they direct us” (Table 2). Some health workers experienced a high level of interaction and engagement with…	While time and funding for this study did not make it possible to conduct interviews in all 32 health facilities in Tandahimba district, our purposive sample aimed to reflect the range of functionality of QITs, the level of health facilities and cadres of health workers. As such, we believe that the results illustrate health workers’ experiences of the implementation of EQUIP in a comprehensive w…	At the same time, we believe that the use of i-PARIHS strengthened our analysis in that it relates to theory of the key constructs known to affect implementation and also links this to the underlying theory of collaborative QI as outlined in our schematic logic model. This analytical approach fills an important gap in the improvement and implementation science literature.	Quality improvement components that are well understood and experienced as supportive by health workers in everyday practice include strong alignment of health topics with local priorities, use of run-charts to monitor progress and mentoring and coaching in individual health facilities. Emphasising these components may enhance mechanisms of effect and result in more significant change; something …	not stated	not stated
Mixed Methods	A practice improvement package at scale to improve management of birth asphyxia in Rwanda: a before-after mixed methods evaluation	Ejacqueline Umunyana, Felix Sayinzoga, Jim Ricca, Rachel Favero, Marcel Manariyo et al	2020	management of birth asphyxia	Our study aimed to show that a capacity development package focused on mentorship as part of a larger quality improvement strategy would contribute to improved clinical skills and better neonatal outcomes for birth asphyxia at scale.	Rwanda:	Set in a single country with multiple sites	Mixed methods before-after design	health workers: facility managers, mentors and mentees	At the request of the MOH, the United States Agency for International Development (USAID)-funded Maternal and Child Survival Program (MCSP) co-designed a practice improvement approach and assisted the MOH to implement it in a phased manner across ten of the country’s 30 districts. The MOH chose these ten districts based on their lower than average maternal and newborn health indicators and lack o…	The theory of change underlying this practice improvement approach, which is similar to the second edition of the HBB package that was being developed contemporaneously. Description of semi-annual multi-district learning meetings. After 6 months of implementation, with the support of MCSP, the MOH convened semi-annual multi-district learning workshops. Participants included health providers, ment…	Training: the HBB practice improvement approach The practice improvement approach involved initial in-service health worker training using a low dose high frequency (LDHF) method which is described elsewhere[13]; ongoing mentorship using NeoNatalie anatomical models for practice using clinical simulations; and quality improvement activities focused on evidence based labor management and preparati…	Description of components of LDHF in-service training and mentorship Seventy-three providers from the 12 district hospitals in the ten districts were selected as potential mentors, be-cause they were already supervisors or they had scored well on an initial assessment of clinical skills for new-born care. They were given an initial three-day off-site orientation to the mentorship activity that in…	Intervention: January–December 2016; January 2017–June 2018; Assessment: Baseline (October 2015) and final (May 2018)	All health providers who received mentorship with MCSP support and all public facilities in the ten implementation districts were included in the assessment	160 health centres, 12 hospitals, 68 mentors	Data on clinical practices and outcomes relevant to the theory of change were obtained from service statistics routinely reported in the Rwanda health management information system on a monthly basis. The indicators analyzed were the percent of newborns not breathing at birth who were successfully resuscitated, the number of asphyxia admissions to Neonatal Intensive Care for asphyxia, deaths due …	Not indicated	Transcripts of the interviews were imported into Atlas.ti for analysis. A list of codes was developed in advance of the interviews, and during analysis additional codes were developed. Participant quotes and general responses were linked to codes to summarize the main themes.	not indicated	triangulation of methods	Provider perspectives on mentorship: Interviewed providers expressed satisfaction with the mentorship approach, stating that they felt more confident to provide care to clients after receiving sup-port from mentors. Respondents noted that patient flow and logistics within the maternity ward also improved, contributing to effective triage and management of emergency cases. One midwife noted that a…	Assuring the availability of the necessary equipment to perform resuscitation is critical to the success of improved provider skills and newborn outcomes. This was noted by MOH staff as an important element of continued advances in quality of care at the facility level. Activities that improved continuous learning above the level of the individual provider also appeared to be crucial. Mentorship …	Although the assessment was not designed to show the separate effects of each of the components of the practice improvement approach, there was some evidence that clinical mentorship was the critical component. There was no significant difference across districts related to the sequencing of mentorship with other components of the approach, and unexpectedly we found that the improvements in outco…	As posited by the recently published second edition of HBB materials, framing HBB in a larger quality improvement context appears to be critical to its success at scale. The previous scale up of HBB in 2011 in Rwanda was mainly focused on health provider training, but newborn deaths due to birth asphyxia remained high afterwards until initiatives started which included improvements in basic equip…	This assessment had a number of limitations. First and foremost, as already stated, we were not able to compare results in the ten intervention districts to the other 20non-intervened districts because of the differential intensity of data quality improvement efforts. Also, key informants may have been reluctant to give negative information about the program and its interventions. The project wor…	not discussed	This assessment gives plausible evidence that a system-oriented practice improvement approach was associated with improved health worker knowledge and skills; improved clinical practices; and improvements in newborn health outcomes. However, the study cannot demonstrate the separate effects of each of the components of the approach. This gives one of the first demonstrations of how HBB might func…	Future research could analyze these reasons to inform more effective scale up of the intervention. Finally, although the study team reviewed contextual information, the effects of other factors within the health system on observed improvements in provider skill and newborn outcomes could not be systematically controlled for.	In order for the approach to be institutionalized, the central and district levels will need to include the modest incremental costs of mentor-ship in their annual plans, especially to promote regular peer-to-peer mentorship.
Mixed Methods	Building District-Level Capacity for Continuous Improvement in Maternal and Newborn Health	Stover, Kim Ethier; Tesfaye, Solomon; Frew, Aynalem Hailemichael; Mohammed, Hajira; Barry, Danika et al	2014	Maternal Newborn health (district level improvement)	This article describes the methods by which and the extent to which MaNHEP was able to develop the capacity of coaches and teams to support continuous improvement in CMNH care.	Ethopia: Amhara and Oromiya Regional Health Bureaus, the project selected 6 woredas (3 in each region)	Set in a single country with multiple sites	Mixed methods: Surveys and individual interviews	QI team leaders, health center coaches, and woreda health office coaches and leaders. regional health bureaus, zonal health departments, woreda administration, woreda health offices), woreda coaches, and kebele QI team leaders.	6woredas(rural districts) of 2 of the country’s pastoral regions—Amhara and Oromiya	The MaNHEP improvement strategy sought to facilitate the development of community and health system processes to support delivery of CMNH care, effectively creating lead woredas or model districts. A lead woreda is one that is committed and able to continuously improve CMNH care and service delivery to meet the needs of childbearing families. MaNHEP sought to work intensively with a limited numbe…	Collaborative improvement approach used in other low- and middle-income countries to develop and test solutions to improve 4 key areas deemed necessary to ensure that women and newborns receive care during birth and the early postnatal period: 1)pregnancy identification; 2) antenatal care registration; 3) participation in birth preparation training through CMNH family meetings (meetings of a woma…	The Maternal and Newborn Health in Ethiopia Partnership(MaNHEP) was a 3.5-year (November 2009-May 2013) learning project funded by the Bill and Melinda Gates Foundation. The project’s overall aim was to learn how best to ensure that a package of evidence-based community maternal and newborn health (CMNH) practices could be provided to “every woman, in time, every time” during birth and the early …	3.5-year (November 2009-May 2013)	Purposive samples	84 questionnaire was administered to all QI team leaders (n=50), health center coaches (n=15), and woreda health office coaches and leaders (n=19). 22 Interviews: regional health bureaus (n=4), zonal health departments (n=2), woreda administration (n=5), woreda health offices (n=3), woreda coaches (n=4), and kebele QI team leaders (n=4).	Survey: A questionnaire was developed in English and translated into Amharic and Afan Oromo in November 2012 to retrospectively assess key respondents’ perceptions of MaNHEP’s 2-year progress in enhancing local and regional improvement capacity. Questionnaire design drew on established improvement science conceptual frameworks. . In-Depth Interviews: A trained qualitative researcher conducted aud…	not discussed	Data were entered and cleaned in Microsoft Excel 2010.17 Descriptive statistics and bivariate analyses by respondent type (QI team member, health center coach, woreda health office coach), and region were performed for all variables in SPSS version 20 (Chicago, IL), using 2-sidedchi-square or student ttests ( =.05).18Additionally, differences in average before versus after Likert scale responses …	none described	triangulation; peer debriefing/checks	Reviewer note: no specific barriers mentioned - enthused in the other findings	The multifaceted approach to building capacity through classroom training, on-the-job training, and continuous sup-port and feedback served to strengthen and build capacity over time rather than relying on a one-off training input. Woreda Culture for Improvement Overall, respondents reported significant positive changes in many characteristics of woreda culture that support improvement work. The …	Motivation to Engage in Improvement for CMNH Across all respondents, the 4 most frequently mentioned motivating factors were “supporting the campaign to avert deaths and reach Millennium Development Goals”(42%), “change observed after project intervention” (33%), “high number of mothers and newborn deaths in the community” (31%), and “personal experience with maternal or newborn deaths” (27%). Al…	Survey and interview data presented in this article and results from improvement efforts outlined in other articles confirm that, overall, MaNHEP was able to build health system capacity for continuous improvement in 6 districts of Ethiopia. Clear advances were reported in the enhanced receptivity for improving CMNH care in the project woredas and in the actions of leaders to implement and extend…	Because the survey involved retrospective judgments, responses to items about woreda culture and leadership prior to MaNHEP may be subject to recall bias. The self-assessment of improvement skills has not been externally verified. Because health center coaches were not included in the interviews, it is not possible to compare their self-assessment with their qualitative responses. Furthermore, th…	not discussed	The changes seen in leadership, culture, motivations of different cadres, self-assessment of capacity, and reflections of all levels and cadres in interviews indicate that the project was successful in creating lead, woreda learning laboratories that provided enabling environments to improve care. The rapid-cycle process improvement approach employed in MaNHEP is used throughout the world to faci…	Additional research could be done into the factors that contribute to these differences related to economics, geography, politics, leadership, or other factors. Whether local authorities will be able to leverage uptake of the lead woreda approach into other zones and regions is beyond the scope of this evaluation and the MaNHEP project. Further research is merited on this important question.	not discussed
Mixed Methods	How people-centred health systems can reach the grassroots: experiences implementing community-level quality improvement in rural Tanzania and Uganda	Tara Tancred, Rogers Mandu, Claudia Hanson, Monica Okuga, Fatuma Manzi et al	2018	Community maternal newborn child health	we describe the experience implementing EQUIP’s QI approach at the community level for increased demand for maternal and newborn health services and improved community-level maternal and newborn care practices.	Tanzania: Tandahimba district; Uganda: Mayuge district	Set in multiple countries	Qualitative data as part of a in-depth mixed methods process evaluation	Uganda: village volunteers, five healthfacility staff, one government community development officer,and two district QI community and health facility mentors.	Tanzania: The total population of the intervention district, Tandahimba, is 227 514, with the most prominent ethnic group being the Makonde. Agriculture employs over 94% of the population in Tandahimba. The maternal mortality ratio from 2004 to 2007 was 712 per 100 000 livebirths in six districts of the southern zone including Tandahimba and the neonatal mortality rate estimate was 31 deaths in t…	Quality improvement theory: QI is a management philosophy that challenges vertical management approaches through the engagement of multiple stakeholders in the bottom-up identification of problems and the design of context-appropriate solutions (Bloor 1999).To address local problems in maternal and newborn health, EQUIP applied QI using an approach pioneered by the Institute for Healthcare Improv…	Community-level quality improvement: Typically, QI has been used at the facility or administrative level, and rarely at the community level, especially within low-and middle-income country settings. Three examples of where community members have been engaged in QI are from the Democratic Republic of Congo, Vietnam and Ethiopia. In the first two, the primary aim was to improve health services. In …	EQUIP’s community-level quality improvement in Tanzania and Uganda: The use of QI within EQUIP, with its emphasis on change ideas that are continually generated, evaluated, and modified by community members, can be considered as a participatory research approach. Participatory research here is defined as research that focuses on locally defined priorities and local perspectives, involving communi…	September 2011 - April 2014 in Tanzania and Uganda.	Uganda: Participants were purposively selected from a pool of individuals who had been active with EQUIP for a year or longer. Tanzania: Purposively sampled community volunteers	5 focus groups with 44 participants; 34 birth narratives; 4 Key informant interviews	Four villages in Tandahimba district were purposively sampled for this study on the basis of their diversity. These villages differed regarding proximity to health facilities, level of referral health facility (dispensary, health centre or hospital), primary economic activities, predominant religion, and age and education levels of their volunteers. Volunteers in all four villages were active for…	none reported	In both Tanzania and Uganda, translated scripts were read and re-read multiple times. An overall coding frame was developed, with codes added as the scripts were reviewed line-by-line. Data were coded and analysed with NVivo 9 software. Data were analysed between each data collection period, and interview and focus group guides were modified in order to follow-up on findings until all major emerg…	Not discussed	Theoretical saturation; Representative quotations from themes selected to display results.	Although volunteers experienced challenges in terms of mastering the QI work, and sometimes in gaining acceptance at the household level in their communities, overall, they appeared to be satisfied with their participation in the intervention.	Community members and health facility staff worked complementarily to provide education to community members to improve health-seeking behaviours: Health facility staff were aware of and appreciated village volunteers and have noted the importance of their involvement. Additionally, in Tanzania, health facility and community-level QI teams were encouraged to collaborate through monthly joint meet…	Village volunteers were trained successfully inequality improvement—a participatory research approach: Volunteers were trained in QI and the application of PDSAs at the first learning session. Subsequent learning sessions and monthly meetings were an opportunity to provide volunteers with more detailed knowledge and to teach them additional QI methodologies. EQUIP volunteers were taught to brains…	Emphasis placed on maternal and newborn health has helped to change social norms around maternal and newborn health at the village level in Tanzania: A key factor that enabled EQUIP in volunteers’ respective communities was the receptiveness and support of local leadership. Local leaders assisted volunteers by introducing them at community meetings, providing them with a community-wide platform t…	In Tanzania, data were collected from only four villages, although strong consistency of responses from volunteers throughout additional villages in Tandahimba during focus group discussions and confirmation of findings with EQUIP staff and QI mentors suggest that these results are likely transferrable throughout the intervention district. The Ugandan study focused on the feasibility of the EQUIP…	not discussed	Community members can be engaged to use PDSA cycles as part of the QI participatory research approach. This approach has enabled them to address their health problems, to stimulate engagement with health facility staff and to contribute positively to changing social norms. However, the amount of mentoring and coaching needed could be challenging in some settings. Community-level QI has put people…	outsiders may perceive some of the change ideas indicated in Table 3 as being harsh, or even unethical; in particular, the use of fines against women who deliver at home in Tanzania. There is the temptation to appeal to western-held standards of conduct, which may not be conducive to participatory methods. However, with these points of potential ethical contention in mind, it would be valuable fo…	With over 300 village volunteers in Tanzania and almost 1000in Uganda, supporting them to apply QI methods required extensive mentoring and coaching by EQUIP staff and QI mentors, with considerable human resource and financial implications. A detailed costing analysis will follow. Working within existing structures that recognize the contribution of volunteers may present part of the solution. Ad…
Mixed Methods	Quality improvement practices to institutionalize supply chain best practices for iCCM: Evidence from Rwanda and Malawi	Yasmin Chandani, Malia Duffy, Barbara Lamphere, Megan Noel, Alexis Heaton et al	2017	Supply chain systems for CHW child health (iCCM) commodities	Using findings from the end line assessments, this paper will discuss the results of scaling proven, simple demand-based resupply procedures, using mobile technology and traditional methods for communication, and establishing multilevel, performance-driven QI teams in Malawi and Rwanda, and the potential contributions these interventions had on supply chain outcomes for CHWs.	Malawi and Rwanda	Set in multiple countries	A mixed-method approach was used for the endline surveys; qualitative data was collected using a case study methodology, and quantitative data was collected with a modified Logistics Indicator Assessment Tool in Rwanda and with cStock in Malawi	cell coordinators, CHW supervisors, health center pharmacy managers, district CHW supervisor, and district pharmacists; with cell coordinator, CHWs, program coordinators, district health officers or district medical officers, and pharmacy technicians	In Rwanda in 2010, the project collaborated with other stakeholders to develop and pilot a set of resupply procedures. From 2012 to 2013, the project tested a proven QI method to strengthen use of the resupply procedures to improve com-munity supply chain performance and product availability for CHWs. The midline assessment found that both the resupply procedures and QI interventions were well-im…	Resupply procedures were developed for this study, including a paper-based resupply calculator in Rwanda and an electronic reporting and resupply system (cStock) in Malawi, to improve supply chain reporting and resupply. To compliment the resupply procedures, multilevel, multi-disciplinary QI teams were established to reinforce the correct and consistent use of resupply procedures and tools and t…	Malawi: cStock generates reports on more than 10 supply chain indicators that program managers and partnerscan use for performance monitoring and supervision. At the district level and above, managers have access to a web-based dashboard to monitor performance. cStock was designed to mimic the paper reporting and resupply system in Rwanda. The QI teams were formed with a shared vision and commitm…	Rwanda: Following the midline assessment, the resupply procedures and QI team intervention package was refined and the project provided support to the Ministry of Health (MOH) to scale it up to all districts in Rwanda. The goal of the standard resupply procedures was to keep the system as simple as possible while ensuring that CHWs always have enough products to serve their clients. This system a…	2009-2015 (Supply Chains for Community Case Management Project (SC4CCM))	Purposive sampling for interviews and all data in cStock	Rwanda April -June 2014: original districts: 53 in-depth interviews; 52 observation, demonstration, collective discussions, or photos; scale up districts: 64 structured interviews and 96 structured interviews Malawi June - July 2014: original districts: 24 in-depth interviews; 16 interviews; scale up districts: 15 interviews; 22 observations, demonstrations, collective discussions, photos. cStock…	Interviews and observations: Qualitative data specifically explored how resupply procedures plus QI approaches were used, and how the approaches may or may not facilitate CHWs and cell coordinators to improve supply chain practices, focusing on the influence of the contextual and mediating factors and the relationship between these factors. Quantitative data provided specific information on the u…	none discussed	Case study analysis: In each country, transcripts from the case study interviews and observations were first analyzed during a 5 day in-country analysis workshop to identify emerging themes. Next, important contextual and mediating factors were identified, level by level, and incorporated into the analysis. The second stage analysis compared findings from original and scale-up districts, identify…	Case study analysis for qualitative data; Logistics Indicator Assessment tool in Rwanda and cStock in Malawi for quantitative data.	Triangulation; saturation	Perceived challenges related to regular monthly team meetings Transportation/ distance Length of meeting and lack of refreshments/allowances Other competing obligations Lack of district engagement and feedback Challenges of QI approach: In both countries, a main challenge to implementing the QI approach was the lack of district engagement. District staff were trained to provide leadership and ove…	Perceived benefits of QI team meetings Enables collective problem solving Facilitates better performance Enables knowledge and experience sharing Allows mutual encouragement and motivation and improved relationships Increases coordination and collaboration between levels of the health system Benefits of QI approach: In both countries, CHWs, health center staff, and district managers cited many be…	Despite the knowledge and under-standing of the benefits of resupply procedures, the endline evaluation in Rwanda found that cell. coordinators and health center staff were not always using the procedures or tools correctly or consistently in both original and scale-up districts. In the quantitative survey, the proportion of health centers in the original districts that were able to show all resu…	In order to be effective, QI teams rely on a clear, replicable process for using data to identify performance targets, developing action plans toward meeting these performance targets, and then monitoring progress. In both countries, 3 elements proved to be critical for an effective QI approach: 1) Reliable data source: such as cStock dash-board, reports, and supervision checklists; 2) Easy to us…	not discussed	not discussed	Study findings demonstrate that implementing simple, streamlined, demand-based resupply procedures, a known best practice in supply chain, provides the basis for regular, functional, and efficient resupply of CHWs, but is not sufficient to create consistent change in product availability. Supporting these procedures with multilevel QI teams that improve communication and coordination between staf…	not discussed	not discussed	none
Mixed Methods	Challenges of using e-health technologies to support clinical care in rural Africa: a longitudinal mixed methods study exploring primary health care nurses’ experiences of using an electronic clinical decision support system (CDSS) in South Africa	Christiane Horwood, Silondile Luthuli, Sphindile Mapumulo, Lyn Haskins, Cecilie Jensen et al	2023	Electronic clinical decision-making support systems (CDSSs): eIMCI	In this paper we report the findings of a mixed meth-ods study conducted among newly trained eIMCI nurses to track eIMCI uptake and prospectively explore their experiences of eIMCI implementation in primary health care (PHC) clinics in one district in Kwa Zulu Natal.	South Afirca: KwaZuluNatal	Set in a single country with multiple sites	Longitudinal mixed methods study, which was nested within a randomized controlled trial (RCT).	eIMCI nurses	The study was undertaken in a predominately rural health district in KZN, South Africa, which was selected in collaboration with KZN Department of Health, because of the strong commitment to IMCI training and imple-mentation in the district. The district covers an area of approximately 3300 sq. km with a population of 657,000 and a population density of 200 people per square Km [26]. 40 percent o…	The COM-B Theory of Change model was used as the theoretical framework guiding the study, with the assumption that behaviour change is influenced by the interaction of three conditions: capabilities, opportunities and motivation.	Introduction of a new technology (training and practice) eIMCI is a CDSS based on IMCI, a well-established approach to management of sick children that has been implemented for decades in South African clinics. The purpose of a CDSS is to assist clinicians making com-plex decisions, such as those required when managing sick children, to improve adherence to evidence-based guidelines, ensure compl…	From 31 PHC clinics in the district, 15 clinics were randomly selected as eIMCI implementation clinics, and computers, printers and eIMCI software were deployed in IMCI consulting rooms in these clinics. One IMCI trained nurse was selected from each clinic to receive eIMCI training, which comprised a one-day training on basic computer skills that were directly required for using eIMCI, including …	October 2020 and May 2021: 2–3months after training after completion of mentoring visits (post-mentoring); and after 5–7months of eIMCI implementation (final)	nine nurses purposively selected to participate in a longitudinal series of IDIs, based on their computer skills as determined by the telephone survey: Three nurses who scored highest (designated as good computer skills), three who scored lowest (poor computer skills) and three who had a moderate score (moderate computer skills) were contacted by telephone and requested to participate in the IDIs.	36 IDIs; 3 FGDs	Data were collected using 1) a short quantitative questionnaire to explore participants experience using computers, 2) electronic tracking of eIMCI uptake in participating clinics, 3) a series of IDI’s conducted with selected participants over the implementation period, 4) Focus group discussions (FGDs) with participants after 1 year of eIMCI implementation. All participants completed a telephoni…	Three participants were unavailable to participate and one participant refused.	Data from the telephonic computer skills survey was totalled and is presented as simple frequencies. IMCI uptake was calculated from the number of consultations using eIMCI as determined from the tracking of the eIMCI application. This is presented as a proportion of all under-5 child consultations in the district each week, obtained from the District Health Information System (DHIS).All audio re…	The COM-B Theory of Change model was used as the theoretical framework guiding the study, with the assumption that behaviour change is influenced by the interaction of three conditions: capabilities, opportunities and motivation.	Using theory; triangulation of data sources	Challenges to eIMCI implementation: Although the nurses appreciated and praised eIMCI, they reported several challenges which affected how eIMCI was implemented, and reduced their ability to transfer their skills to the workplace and establish themselves as confident eIMCI practitioners. Many participants reported not using eIMCI consistently during consulta-tions with sick children, and revertin…	A number of challenges were highlighted by newly trained eIMCI practitioners as barriers that prevented them from using eIMCI and gaining skills and confidence as eIMCI practitioners. Our findings suggest that newly trained eIMCI practitioners with little or no computer skills struggled to transfer their new skills to the work-place because eIMCI took longer and presented them with technical chal…	Uptake of eIMCI in facilities: eIMCI uptake was tracked during the implementation period in all participating clinics using a function of the eIMCI application, and is shown in table 3 as a proportion of all under 5 children attending all 15 participating clinics in the district. It was optional for eIMCI practitioners to use eIMCI for children attending for well child visits, and eIMCI practitio…	Lack of health system support: There was shortage of staff reported in most clinics, and, as a result, eIMCI nurses were frequently unable to consult only with sick children but also had to see other patients in the queue, for example pregnant women or chronic patients. This made it difficult to use eIMCI consistently, particularly because each time a child came into the consulting room a new log…	While providing in-depth insights of nurses’ experiences, the qualitative design does not allow findings to be generalized. In addition, the proportion of children assessed using eIMCI was generated using a function of the eIMCI application, and gives an indication of eIMCI uptake but does not allow for accurate measurement of health worker performance or statistical analysis of uptake by individ…	This study employed a strong prospective mixed methods design, which allowed for in-depth understanding of the experiences of nurses using eIMCI in real time during the early months of implementation. Monitoring uptake of eIMCI over the same time period allowed researchers to provide feedback and challenge participants during the FGDs.	This study reports the challenges experienced by newly trained eIMCI practitioners as they returned to the work-place to implement a computer-based decision support tool based on IMCI. Our findings highlight that a CDSS should be seen as a whole health system change, requiring multi-level support and broad ranging changes to the way people work. Further, it is important to focus on making the sys…	More research is required to explore how digital and traditional health care can blend in the long term. Further research is required to understand and overcome constraints to adopting eIMCI and other CDSSs at scale in LMICs	The use of mobile devices with touch screens would have allowed nurses to use eIMCI in all areas of the clinic and would have been more familiar to nurses most of whom use smartphones on a daily basis.	none
Mixed Methods	"They are our eyes outside there in the community": Implementing enhanced training, management and monitoring of South Africa’s ward-based primary healthcare outreach teams	Joanne E. MantellI, Tsitsi B. Masvawure, Jennifer M. ZechI, William ReidyI, Martin Msukwa et al	2022	Ward-based primary healthcare outreach teams (OT)	In 2019, ICAP at Columbia University conducted a formative process evaluation of the OT surge in partnership with the NDoH and PEPFAR. The evaluation was designed to be immediately policy-relevant and to provide rapid mid-program feedback. This paper examines program implementation and barriers and successes from the perspectives of the NDoH, implementing partners, facility-level staff, and the O…	South Africa: the City of Tshwane, Gauteng Province and Bojanala in North West Province	Set in a single country with multiple sites	The process evaluation used a parallel convergent mixed-methods design, with concurrent collection of qualitative and quantitative data at multiple levels	policy and program stakeholders; provincial and district officers, implementing partners, donors, data clerks, outreach tea leaders, health facility staff who worked directly with OT (facility managers, data clerks and lay counselors); CHWs	Ten sites were located in Bojanala, a district in North West province about 182km from Johannesburg; and 10 sites were located in City of Tshwane, a district in Gauteng province about 50km from Johannesburg. All 20 participating sites were PHC facilities. Half of the sites were rural and the other half either urban (n = 7) or peri-urban (n = 3). A median of two OTLs were active per site (range = …	The district health system adopted by South Africa’s first democratic government in 1994 did not include CHWs, but a framework was created in 2004 to support the development of a national CHW program [7]. This was formalized in 2010, when ward-based PHC outreach teams (OTs) were created as part of South Africa’s “Re-engineering of Primary Health Care” strategy [8], building on the long history of…	In 2018, South Africa’s National Department of Health (NDoH) and the U.S. President’s Emergency Plan for AIDS Relief (PEPFAR) announced a USD1.2 billion increase in funding and activities aimed at identifying an additional two million people living with HIV in South Africa and initiating them on antiretroviral therapy (ART) [9]. In support of this surge, PEPFAR committed over USD50 million to exp…	The training intervention, supported by the NDoH and PEPFAR (through the U.S. Centers for Disease Control and Prevention (CDC) South Africa) and conducted by the International Training and Education Center for Health (I-TECH), included new competency-based curricula for OTLs and CHWs. The new training program focused on the most prevalent health conditions in the community, including HIV/AIDS. OT…	Between September and November 2019,	Districts were purposively selected in partnership with the NDoH and PEPFAR based on the size of their HIV programs, higher HIV prevalence, and representation of urban, peri-urban, and rural facilities. Ten health facilities in each district were purposively selected in partnership with district management teams and implementing partners based on the following criteria: 1) staffing levels (3 CHWs…	Primary data: 657 participants: 28 KIIs, 70 IDIs, 20 FGDs, 222 KAP survey, 65 field observations and 215 households, 11 surveys, 20 site assessments secondary documents review: 20 HIV site performance reviews, 2918 pre/post test ITECH training	Key informant interviews, in-depth interviews, field observations, surveys, time motion studies, online surveys, on site assessments; Health facility and community-based data were collected at 20 public-sector PHC facilities and their catchment areas in two districts receiving intensive support from PEPFAR. Qualitative methods: KIIs with policy and program stakeholders and IDIs with facility leve…	not reported	KIIs, IDIs, and FGDs were digitally recorded and transcribed. IDIs and FGDs were translated by bilingual senior research staff fluent in Setswana, Sepedi, and/or isiZulu, as well as English. All transcripts were reviewed for accuracy and completeness prior to analysis. Qualitative data were entered and coded by question using the Dedoose™ Software Package. Two researchers coded each transcript an…	not described	We triangulated both methods and data sources, a research strategy to test validity through the convergence of information, overcome limitations of using any one method or source, and gain new insights about program implementation	Perceptions and experiences of core elements of the expanded OT program There was more consensus on the strengths and challenges of the program than there were differences among participant cadres. Four main interrelated themes emerged: 1) appreciation for the newly-designed training and recognition of the importance of ongoing supportive supervision; 2) concerns related to the relationship betwe…	Relationships, supervision, and staffing. A second major theme was the managerial relationship between the OT and health facility staff, including challenges with role clarity, communication, and staffing levels. Perceived strengths. All participant cadres highlighted the recent introduction of a clear management structure for the teams as another key strength of the program. The quantitative dat…	Factors Affecting Outreach Team Implementation: Outreach team training: Duration, Adequacy (comprehensiveness of content), job preparedness (self-efficacy) Monitoring and evaluation: Familiarity with new tools, Data quality, Access to technology Work environment: Transportation, adaptation to weather, Safety, Availability of supplies Relationship, roles, communication and staffing: Supervision an…	Understaffing at some health facilities led to demanding workloads, especially when OTLs were asked to support non-OT-related clinic work. During the field-based observations, research staff noted that only 12% (n = 8/65) of team visits had an OTL present. The field observations also showed that limited time was allotted to logistics planning and preparing for the day with the team and OTLs. Logi…	Several limitations of this evaluation must be noted. The evaluation was limited to 20 health facilities in two purposively-selected districts in two provinces and findings may not reflect the experience of OTLs and CHWs elsewhere in South Africa. While sample sizes were generally robust for the data collection methods, the online policymaker and program implementer survey sample, a supplemental …	This study complements the growing literature on the OT program in South Africa and to our knowledge, is the only published study following the scale-up and revitalization brought about by new funding initiatives. With its focus on implementation of a specific “surge” of material and technical support provided by NDoH, PEPFAR and other stakeholders in 2018–2019, it contributes to our understandin…	Given the prioritization of PHC and South Africa’s decentralization to a district health management system, the importance of CHWs as a bridge between the healthcare system and the community continues to grow. In addition to their role supporting health promotion and health education, OTs provide critical linkages to services for maternal and child health, tuberculosis, HIV, and other chronic con…	not stated	not stated	none
Mixed Methods	Primary Health Care System Strengthening Project in Sri Lanka: Status and Challenges with Human Resources, Information Systems, Drugs and Laboratory Services	Pruthu Thekkur, Manoj Fernando, Divya Nair, Ajay M. V. Kumar, Srinath Satyanarayana et al	2022	Primary Healthcare System-Strengthening	n 2021, we, therefore, conducted a study in nine selected PMCIs to assess if they were re-organised according to the standards endorsed by the MoH and to explore the challenges perceived by the healthcare workers (HCWs) implementing this project	Sri Lanka: 63 selected PMCIs across the nine provinces of the country were strengthened	Set in a single country with multiple sites	An explanatory mixed-methods study with quantitative component (cross-sectional descriptive study) and a qualitative component	Healthcare workers	General Setting: Sri Lanka is an island country with a population of 21.8 million in 2019. Administratively, the country is divided into nine provinces, each governed by an autonomous provincial council. The provinces are further divided into districts, administered by a district secretariat. The most peripheral local administrative units are Grama Niladhari(GN) divisions Specific Setting: Health…	The MoH initiated the ‘Primary Healthcare-System-Strengthening Project (PSSP)’ in 2018. The project focuses on three thematic areas: first, re-organisation of the PHC by defining the catchment area and population for each PMCI (empanelment); second, strengthening the PMCIs with trained manpower, optimizing drug supply chain management systems and expanding laboratory service capacity; and third, …	Health Systems strengthening focused on reorganization of service delivery, improvements in HRH, better supply chain management and lab capacity, and technology-based HMIS.	The PSS project: Empanelment of the Population: Process of empanelment was limited to the primary preventive healthcare institutions in Sri Lanka. With the PSSP, this concept was expended to the PMCIs in 2018. Empanelment refers to the process of identifying, assigning, actively reviewing and updating people’s health data. The PMCI is primarily responsible for the empanelment of residents of the …	PSSP started June 2019.	2.3.1. Quantitative Component: The assessments were conducted in nine selected PMCIs, one from each of the nine provinces of Sri Lanka. Using a stratified random sampling method, six rural and three urban PMCIs were selected to represent the population distribution of the country. All the nine PMCIs included in the study were selected for implementation of PSSP by the PMU in June 2019. 2.3.2. Qua…	Quant data: nine selected PMCIs, one from each of the nine provinces of Sri Lanka. Qual data: In total, we conducted 18 in-depth interviews .	2.4.1. Quantitative Component: Trained research staff completed a pretested facility assessment checklist through non-participatory observation and review of records maintained at the PMCI. The checklist included details of trained human resources, laboratory services, essential drugs and supply chain and HMIS. 2.4.2. Qualitative Component: In-depth interviews were used as a method of qualitative…	none reported	2.5.1. Quantitative Component: The data collected on the checklist were entered using an EpiCollect5 application (Wellcome Sanger Institute, Cambridge, UK), a mobile-phone-based data-capture tool. The data were downloaded and analysed using Stata version 12 (StataCorp LP, College Station,TX, USA). Frequencies and percentages were used to summarise the total number of PMCIs with available adequate…	The findings were reported as per ‘Consolidated Criteria for Reporting Qualitative Research’ (COREQ) guidelines .	Sample size was guided by saturation of findings.	3.1. Human Resource and Training: Checklist-based assessments showed that a minimum of two medical officers and one nursing officer was available in all the nine PMCIs. Among additional proposed staff, DEOs were present in four (44%) PMCIs, MLTs in three (33%) and PHNO in two (22%). There was no information regarding the total number of ‘approved positions’, other than for medical officers and nu…	Challenges with HPTs: The HCWs perceived a suboptimal drug supply chain management as one of the reasons for shortages of essential drugs. The pharmacists or dispensers were either not available or were not trained in timely drug forecasting and ordering. The MSMIS platform designed for this purpose was not functional due to a lack of trained personnel to handle it. Once ordered, delivery of drug…	The HCWs felt that with the PSSP project, there was increased availability of POCT devices, consumables and their utilization in the PMCIs. Though there were deficiencies, the HCWs were appreciative of the SCT system established after PSSP, which had enabled them to access the follow-up investigations for better management of their NCD patients.	3.4. Health Management Information System (HMIS)All the PMCIs had at least one computer with internet connection. The HMIS was available in all the PMCIs and was used for registering individuals and issuing PHN(empanelment). All PMCIs had hard copies of the PHR books. However, the PHR books had not been issued to all registered individuals in seven (78%) PMCIs. Electronic PHR was available in six…	First, only nine PMCIs were included in the quantitative assessment due to financial constraints and the COVID-19 situation and they, therefore, may not be representative of all the PMCIs. However, efforts were made to select one PMCI each from the nine provinces to accommodate variation across the provinces. Second, the non-availability of baseline (prior to implementation of PSSP) data of the P…	First, the mixed-methods design helped in elucidating and understanding the real-world situation of PMCI reorganisation, gaps and challenges in reorganisation. Second, the checklists and interview schedules used for facility assessments were validated in consultation with the programme managers and were amended before use. Third, all the research staff were trained on how to fill in the checklist…	This study conducted among PMCIs, strengthened through the first phase of PSSP, showed that significant efforts have been made in improving population screening for NCDs at PMCIs/HLCs, the availability of trained manpower, essential drugs, laboratory services and HMIS at HLCs and PMCIs. However, there were several facility-specific challenges that need to be addressed as a priority to ensure sust…	not made	Although commendable progress has been made, there were several challenges which require urgent attention if the standards defined by the MoH or PSSP are to be met.	None
Qualitative	User-provider experiences of the implementation of KidzAlive-driven child-friendly spaces in KwaZulu-Natal, South Africa	Chipo Mutambo, Kemist Shumba, and Khumbulani W. Hlongwana	2020	child-friendly spaces in PHC (child-centred HIV care)	To explore the experiences of HCWs, PCGs and HIV seropositive children on the use of child-friendly spaces in PHC facilities in KwaZulu-Natal	South Africa: KwaZulu-Natal	Set in a single country with multiple sites	Qualitative explorative, descriptive and contextual design	HCWs, PCGs and HIV seropositive children	South Africa: KwaZulu- Natal (four districts [eThekwini(urban), uMkhanyakude (rural), Zululand (rural) and uMgungundlovu (urban)	Child-friendly spaces are expected to help reduce the fear, anxiety and distress often associated with HIV clinic visits, thereby increasing treatment adherence and the willingness to attend scheduled appointments. Recognising the huge burden of children living with HIV in South Africa and the fact that these children spend a substantial amount of time at healthcare centres, Zoë-life, a local non…	Child-friendly spaces: During KidzAlive training, HCWs are trained on how to create child-friendly spaces for children and how to fully utilise these spaces during service delivery. Following the KidzAlive training, HCWs are provided with a child-friendly space toolbox with equipment for creating a simple child-friendly space. Child-friendly spaces vary in size but in general they include two col…	Components of the KidzAlive intervention: has three components, which are the KidzAl-ive HCW training and mentorship intervention (capacity building), KidzAlive talk tool storybook (talk tool), and child-friendly space KidzAlive HCW training and mentorship. To select HCWs to participate in the KidzAlive capacity building programme, Zoë-life is guided by the Department of Health’s district managem…	The programme implementation period was September2018 to February 2019	A convenience sample of HCWs from 40 PHC facilities; participants were selected purposively on the basis of having participated in the programme and their being information rich.	30 HIV seropositive children, 30 PCGs and 20 KidzAlive trained HCWs	During the implementation period, we conducted face-to-face in-depth interviews with using three different semi-structured interview guides for each sample.	none reported	The data analysis process started with transcription and translation of the data from IsiZulu to English which was done by a qualified and experienced bilingual translator with knowledge of the KidzAlive intervention to ensure conceptual equivalence [62].Following the translation process, transcription was done by two researchers (CM and KS) to ensure rigour. Due to the fact that we were addressi…	The COREQ checklist[60] was used to ensure that the study adheres to quality standards for reporting qualitative research	The trustworthiness of study findings was ensured through credibility, dependability, transferability, and confirmability. To ensure credibility, we used a purposive sample of the users of child-friendly spaces and paid attention to negative cases during analysis. Further-more, we retrieved and presented verbatim quotes from audio recordings and performed analyst triangulation, through the involv…	Barriers to the effective use of child-friendly spaces in healthcare settings: Challenges in finding space fit for purpose KidzAlive trained HCWs reported that space for establishing child-friendly spaces was scarce and they had to create temporary spaces. In addition, KidzAlive trained HCWs reported that the Ideal Community Policy forbids sticking posters onto walls, making it difficult for them…	Existing child-friendly spaces not appropriate for much older children: Older children (9–12 years) were concerned that existing furniture, games and activities were inappropriate for them. They requested for Kid-zAlive to adopt an adolescent-friendly approach when developing interventions for older children.	The participants also added that they needed more training on how to create adolescent friendly facilities for older children and adolescents to complement the existing KidzAlive training. However, KidzAlive trained HCWs highlighted that the concept of child-friendly spaces complements the existing adolescent chill rooms currently being implemented through the adolescent-friendly initiative by So…	Health facility priorities and management support: The child-friendly space was not high on the PHC facility manager’s list of priorities. This was evidenced by constantly changing the child-friendly room, thereby causing confusion in terms of its location. To prevent this, the KidzAlive trained HCWs recommended the training and orientation of all facility staff to increase their understanding of…	The major limitation of KidzAlive is that that study does not address the socio-demographic background of the children and their PCGs under KidzAlive, which could have given readers more insight into their responses and experiences. An additional limitation is the fact that we did not interview health facility managers and other district managers who could have provided valuable information which…	not discussed	The child-friendly spaces intervention complements the adolescent-friendly initiatives currently being implemented by the National Department of Health of South Africa. It also contributes to the knowledge of how child-centred care approaches such as child-friendly spaces can contribute to the delivery of age-appropriate and client-centred HIV care for children aged 5–12years, especially in resou…	This study paves way for complementary rigorous studies that can determine the impact of these child-friendly spaces on children’s health outcomes.	This study provided the much-needed evidence from healthcare users and healthcare providers pertaining to the implementation of child-friendly spaces and how they have influenced healthcare provision for children. It contributes to building the corpus of evidence on child-friendly approaches to HIV care for children. The study also provides a reflective opportunity to PHC managers about child-fri…
Mixed Methods	Why do strategies to strengthen primary health care succeed in some places and fail in others? Exploring local variation in the effectiveness of a community health worker managed digital health intervention in rural India	Gill Schierhout , Devarsetty Praveen, Bindu Patel, Qiang Li, Kishor Mogulluru et al	2021	Digital health interventions (DHIs) and cardiovascular disease (CVD)	This study aims to identify variation in outcomes and implementation of SMARTHealth India, a cluster randomised trial of an ASHA-managed digitally enabled primary healthcare (PHC) service strengthening strategy for CVD risk management, and to explain how and in what contexts the intervention was effective	India: West Godavari District in rural Andhra Pradesh state	Set in a single country with multiple sites	Realist evaluation and an explanatory sequential mixed-methods	Accredited Social Health Activists (ASHAs)	SMARTHealth India was a multifaceted intervention implemented in 18 government-run PHC facilities in West Godavari District in rural Andhra Pradesh, India. Each PHC facility services around 30 000 residents in surrounding villages, supported by PHC doctor, pharmacist, and nurse/mid-wife, and at the village-level, Accredited Social Activists (ASHAs) (1 per 1000 people). At trial commencement ASHAs…	The trial hypothesis was that a multi-faceted intervention involving capacity strengthening of PHC doctors and ASHAs through use of a mobile device-based clinical decision support system would result in improved BP control for people at high CVD risk when compared with usual care. Drawing on principles of realist evaluation, and the RE-AIM framework for evaluating public health interventions, we …	RE-AIM framework and CMO (realist evaluation)	The intervention strategy supported ASHAs to take new roles in identifying and following up people in their communities who were at high CVD risk and to facilitate referrals to government PHC facility doctors. A mixed-methods pilot study found the intervention was feasible and acceptable. Pre-trial modifications made in response to barriers identified in the pilot, included improved medication su…	The cRCT was implemented over 2 years duration (June 2014-June 2016).	Purposive	13 focus group discussions with ASHAs, and 15 in-depth interviews.	The first phase of qualitative data collection comprised 13 focus group discussions with ASHAs, and 12 in-depth interviews with ASHAs, PHC doctors and high-risk community members from 13/18 clusters. Interviews and focus groups were conducted in Telugu, recorded, transcribed verbatim and translated into English for analysis. Following initial qualitative and quantitative analysis of these dataset…	none reported	We brought qualitative and quantitative data together at cluster-level, using a framework matrix analysis approach. The quantitative cluster-level analysis followed the same approach as used for the overall outcome analysis. Qualitative data analysis was conducted by two researchers who had not been involved in the main trial. They familiarised themselves with transcripts and developed analytical…	RE-AIM framework	Using theory, repeated analysis, triangulation	Description of site-level variation in trial outcomes: There was substantial between-cluster variation in the primary outcome. ASHAs’ delivery of screening services was consistently high with 84% population coverage or higher in all PHCs and they followed up 64%–99% (overall 85%) of those identified as at high CVD risk at least once. Overview of understanding variation: The observed heterogeneity…	Key outcome: community take up ASHAs’ new roles in screening and follow-up for CVD risk: Obtaining legitimacy from higher level providers and the DHI: ‘the public believes ’This theory posits that in the context of support by government PHC providers for ASHAs’ new roles (C1), trust and acceptability (M) are important for community uptake of the new roles—that is, agreeing to be screened and foll…	Key outcome: high-risk cohort uses and adheres to recommended care: Developing risk awareness: ‘because you warned me, I went’ This theory posits that where ASHAs have good local knowledge of their communities and of local health services (C1), they draw on this knowledge to tailor their communication to community members assessed to be at high CVD risk, developing risk awareness (M), and influen…	Strategies for enhancing effectiveness of primary healthcare (PHC) service strategy interventions in different local contexts: The PHC service strategy intervention will be more effective if it: ►Encourages PHC facility doctors to provide public or visible support to new roles to be undertaken by community health workers. ►Identifies and recruits other respected providers of curative care in the …	Our study had strengths and limitations. First, the findings of our study are based on a fairly short period of implementation (median 12 months) and reflect the behaviour change achieved during the study period—a study of differing implementation duration may show different intervention effects, and more (or less) heterogeneity between clusters. Second, the themes we identified potentially over-…	not discussed	Our findings support calls for more emphasis and publication about consistency of effects that can help to interpret overall trial results, particularly those conducted in complex PHC service settings. By identifying plausible explanations for variation between clusters, we identified strategies for strengthening DHI-enabled PHC service strategy interventions in India and elsewhere.	For researchers, our findings underscore the importance of exploring and publishing heterogeneity of results, and of conducting flexible process evaluations, to help aid and enrich interpretation of overall trial results.	The strategies for strengthening PHC service strategy interventions that we identify will be of interest to those designing and implementing similar initiatives elsewhere, helping them think through the possible adaptations and outcomes of their own initiatives in their own local contexts.	none
Mixed Methods	Final Evaluation of the MOMI project in Burkina Faso, Kenya, Malawi and Mozambique	Nehla Djellouli et al	2016	Maternal and Child Health -post natal carre (PNC)	This evaluation thus aimed to uncover how the interventions implemented resulted in increased uptake, frequency of delivery and quality of evidence based postpartum care and, in particular, what worked, for whom and within which contexts. Evaluation&Aims: To! determine! whether! implementation! of! tailored! health! system! strengthening! interventions!in!the!postpartum!period!resulted!in!improve…	Kaya district in Burkina Faso, Kwale County in Kenya (Matuga constituency), Ntchisi district in Malawi and Chiuta district in Mozambique.	Set in multiple countries	This evaluation was approached in three parts. Of interest to this review is the third aspect that made use of Case Study design and realist evaluation methods using mixed methods	Community Health Workers and Frontline Health Workers and stakeholders (policymakers)	Kaya health district, Centre-Nord health, Burkina Faso. The Kaya district has 564,867 inhabitants and 52 primary health facilities. The MOMI project was implemented in 12 health facilities, including the Kaya Health and demographic surveillance system (Kaya HDSS). 3.1Interventions& Implemented& in& Kaya& District In' Kaya' district,' three' interventions' were' chosen' and' implemented' across' 1…	The! premise! of! the! project was to engage the existing health system! to! bring about a transformation in uptake and delivery of postpartum care. MOMI was intended to act as a catalyst to the change by engaging the stakeholders and creating leverage! through! the! policy advisory board (PAB). A package of interventions! were! designed and implemented to “kick start”! the! programme! of! change…	Integrating PPC (PNC) into PHC services	Intervention Aims: The demand side interventions aimed to increase motivation and therefore demand by women! for! receiving postpartum care by! raising! the profile and importance of postpartum care! and! enhancing! engagement! of! communities,! as! well! as! between! communities! and health! facility! staff.!!Types !of! community !level interventions! varied across! the intervention! sites!: • D…	December 2012 to May 2013; Another round of quantitative data collection occurredfrom August to December 2014, within 1 year after the start of the intervention. Qualitative interviews were conducted in 2015	Quant: multistage sampling technique, which included data extraction and systematic sampling with a random start -per health facility and village. Qual: purposive, maximum variation sampling	Interview participants: Postpartum women; CHWs; HFWs; Policymakers; MOMI staff Burkina Faso: 13; 13; 16; 4; 3. Kenya 15; 12; 7; 2; 4. Malawi 12; 8 ;12; 6; 3. Mozambique: 12; 7; 11; 6; 5.	Observations (in' each 'site' took' place' for' between 'one' and 'two' weeks' by 'either' one' of 'two' MOMI' researchers.); Interviews (Semi-structured 'interviews' for' each' case' were 'conducted 'with' HFWs, 'CHWs' and' district 'and' policy' advisers' as well' as' the' women' themselves.' These' were' in' addition' to' the' informal' conversations' recorded' as' part of' the' observations' …	none	The data were recorded and transcribed using NVIVO software. The content of the interviews were analysed along both surveys themes. The coding system was developed and implemented by one qualitative researcher for each survey and the consistency was checked a posteriori by the qualitative team members.	We& undertook& a& realist& evaluation& (Pawson& & Tilley,& 1997)& so& as& to& enable& a& more& nuanced& understanding& of& the& influence& of& different& contextual& factors& on& both& the& implementation& and& impacts of& the& interventions.& Scientific& realism& takes& an& ontological& perspective& that& presupposes& the& existence& of& some& objective& reality,& albeit& one& that& is& context&…	triangulation	Kaya district: Burkina Faso Degree of MOMI implementation in Burkina Faso: • Relatively! long! implementation! period! (activities! carried! out! over! 24! months)! and! planned! implementation !activities! were! mostly !carried !out !in! time. • All! AVs! received !training !from! MOMI !IRSS! and! yearly! refreshers !were! organised !for! new !HFWs. • Quarterly! supervisions! by! MOMI! IRSS! wer…	Degree of MOMI implementation in Kenya: • Focus !of MOMI! interventions! in! Kenya! limited! to! immediate! PPC! rather! than! the! different! elements !planned. • Considerable! changes !to !programme! implementation! throughout !the !length !of !the !project. • All! CHWs! received! the! initial! training! from MOMI ICRHK! but! refreshers !were! sporadic and targeted! at !HFWs .!Despite !this,! s…	Degree of MOMI implementation in Malawi: • Unlike! other! countries, !MOMI! PACHI !embedded !implementation! through !a! district! team,! however! this! approach! did !not! deliver !the! expected! results! of! such! collaboration. • The! weak! implementation! strength could! partly! be! explained! by !the over !ambitious !initial! implementation! plan,! especially! at! the! community! level,! and…	Degree of MOMI implementation in Mozambique: • There! was! a! poor understanding !of! interventions !(e.g.! use! of checklist,! integration! of! services)! at !the! start! of !the! intervention.! However !this! improved! during! implementation. • Implementation! of! community! and! HF based! interventions! was! hindered! by important! structural! barriers!(e.g.! communities and! HFs! scattered !o…	There were some concerns with the quality of the data collected. Sometimes, the answers from the participants may have been influenced by the way the questions were framed by the interviewee. Social desirability: the participants` discourse sometimes portrayed an idealistic vision of reality.	not discussed	The forces of social cohesion have a powerful influence on healthcare behaviours. Investment in a critical mass of community actors is needed to diffuse postpartum healthcare messages. Incentives and accountability systems for postpartum care can increase activity but indicators that take account of the quality of care provided are also needed. Although there is evidence about what works to impro…	not discussed	While & countries & are & making & substantial & progress & in & maternal & and & newborn & health & to & achieve & their & goals,& further& improvements& can& be& achieved& by& implementing& innovative& interventions & in& the& postpartum& period.& Strengthening& health& systems& and& integrating & service& delivery & for & the & postpartum & period & offers & potential & for &success. Integrati…	None
Qualitative	Scaling up Business Plans in Tajikistan: a qualitative study of the history, barriers, facilitators and lessons learnt	Sarah S Werner, Gulara Afandiyeva, Gulzira Karimova, Sabine Kiefer, Nasrullo Abdujabborov et al	2021	Business Plans (health facility management tools)	The objectives of this study are (a) to describe the history, process of implementation and consolidation of Business Plans in the Tajik health system by means of the ExpandNet/WHO framework, (b) to identify barriers and facilitators to scaling up, and based on that (c) to extract lessons learnt related to scaling up health innovations.	Tajikistan	Set in a single country with multiple sites	Qualitative	leading positions in the EPHC Services Project (n = 6), departments or institutions in the Ministry of Health and Social Protection of the Population of the Republic of Tajikistan (MoHSP) (n = 6), the regional Business Plan working groups (n = 1), district level PHC management teams (n = 2) and donor agencies (n = 2)	Tajikistan This qualitative study was set in the frame of the Enhancing Primary Health Care Services Project in Tajikistan and adds knowledge to the field of scaling up by examining the process, particularly the enabling and restricting factors, of scaling up Business Plans (health facility management tools). Policies and laws: ●The Conception of Health Sector Reform in Tajikistan (2002) ●Law on …	ExpandNet/WHO framework conceptualizes scaling up into five elements: (1) the innovation (an intervention that is new to its context and is being scaled up), (2) the resource team(s) (the individuals, institutions or organizations that support scaling up an innovation), (3) the user organization(s) (the individuals, institutions or organizations that are expected to implement and scale up the inn…	Health Facility management tools dubbed Business Plans Health policy level: Business Planning department in the Republican Center for Family Medicine (RCCFM) ●Team of 4 specialists ●In charge of the implementation and control of Business Plans ●Tasked with the national roll-out/expansion of Business Plans Regional level: Regional working groups on Business Plans ●Teams of 6 to 8 specialists ●In c…	Business Plan tool set: ●Rural Health Centre (RHC) Business Plans: Four key areas focusing on status quo and planning, targets and actions, monitoring and analysis. ●Consolidated Business Plan: Summary of information regarding the PHC managers’ targets and actions, the targets of the health facilities (each RHC), and the results from on-site monitoring visits of the health facilities. ●Business P…	collected the interview data between May and July 2020.	The interviewees were purposively selected based on their expertise and acquaintance with Business Plans and were contacted via email and telephone by the authors and the EPHC Services Project manager at that time.	In total, seventeen (17) interviews	None of the contacted persons refused to participate. The interviewees held leading positions in the EPHC Services Project (n = 6), departments or institutions in the Ministry of Health and Social Protection of the Population of the Republic of Tajikistan (MoHSP) (n = 6), the regional Business Plan working groups (n = 1), district level PHC management teams (n = 2) and donor agencies (n = 2). The…	None	A qualitative content analysis approach was used to analyze the interview data [26]. After transcription – and if applicable, translation – interviews were coded (SSW) using MAXQDA according to an a-priori coding scheme derived from the ExpandNet/WHO frame-work. An inductive approach was used to cover emergent categories. After data analysis, the results were presented to the research team, selec…	COREQ	perceived to be saturated as no new information emerged during the final interviews	Barriers Barriers related to the innovation: The complexity of the Business Plans is one of the main barriers to implementing Business Plans at a large scale because it requires both time-intensive, and from the national actors’ perspective cost- intensive, training of PHC managers. Another challenge within the scale-up process are potential alterations of the original objectives of the Business …	Facilitators Facilitators related to the innovation: The integration of community health teams (CHTs) in the Business Plan elaboration is an important achievement throughout the scale-up process. Through the close cooperation with community members, heads of RHCs are able to tailor their priorities and activities set in the Business Plan to the specific needs of their community and to ensure that…	Barriers related to the environment: In general, regional differences in the implementation capacity noticeable in the performance of the regional working groups seemed to be quite substantial. Interviewees suggested that these were mostly of financial or political nature. For example, due to pre- existing political difficulties, challenges arose during the expansion of Business Plans to Gorno- B…	Context of Business Plans: Business Plans were first introduced in Tajikistan in 2005 as a donor-funded pilot study in the midst of the healthcare reforms, which sought to improve access to health care services by restructuring health-care funding and developing an integrated PHC model based on family medicine. Several national policies and laws fostered a supportive environment for scaling up Bu…	Although we aimed to display a rich diversity of perspectives on the scale-up process, most interviewees held higher ranked policy positions and only the perspectives of management team representatives from two out of four district working groups and from one out of twenty-six districts could be represented. Therefore, there is a risk that some particular viewpoints may have dominated and others …	This study has included a large and diverse range of stakeholders from the community level up to the policy level. The interviews were conducted in the language the interviewees felt most comfortable to use, thus reducing bias caused by language barriers.	The evaluation of scaling up Business Plans in Tajikistan once again shows that scaling up health innovations is a complex and multidimensional process. Successful scaling up is highly dependent on strategic decision-making and a careful assessment of the interrelations between the stakeholders at national, regional, district and local levels as well as the context and environment of the tool. To…	None discussed	The most prominent facilitator of scaling up was the vertical scale-up process, that is the institutionalization of Business Plans. Other determinants, such as the close collaboration with community members through CHTs, the high acceptance of Business Plans among the PHC managers, the technical expertise and experience of the user organization, the advocacy through champions and policy-makers an…	None
Qualitative	Implementing performance-based financing in peripheral health centres in Mali: what can we learn from it?	Abdourahmane Coulibaly, Lara Gautier, Tony Zitti, and Valéry Ridde	2020	Performance-based financing	How is PBF implemented and adapted to the socio-political, health and institutional contexts in Mali?	Mali: 3 selected districts of the 10 Health Districts in the Koulikoro region	Set in a single country with multiple sites	Qualitative multiple case study approach	CSCOM personnel, ASACO members (i.e. members of community health associations responsible for managing the CSCOM on behalf of the community), community health workers (i.e. com-munity members who assist qualified health workers mainly through disease prevention and treatment activities within the community), and community leaders who have the power to influence public opinion and members from the…	Our study setting is characterised by multiple features, i.e. health decentralisation (whereby local actors play a leading role), insufficient qualified personnel, low utilisation of services, insufficient access to quality services, poor performance evaluation, and inadequate infrastructure and equipment. In rural areas, the use of family planning services is influenced by male objection accordi…	The term ‘implementation’ refers to one or more processes organised in a particular context to help achieve the changes intended by an intervention through the means being deployed. Many theories and conceptual frameworks exist to understand the implementation of interventions. For this study, we chose to use the CFIR, which consolidates key constructs of implementation theories. It was proposed …	Performance-based financing is a supply-side reform package that is guided towards improved performance (defined as increased predefined services and improved quality measures) by using performance-based financial incentives for health providers (facilities and/or workers): positive performance can be encouraged by linking payments to desired outcomes and by fostering decision-making autonomy and…	The second PBF pilot project involved a certain number of institutional actors and functions (Table2).At the local level, PBF was implemented in CSCOMs and CSREFs. The quantitative and qualitative results of these providers are evaluated by the HD management team for the CSCOM level and the Regional Health Department for the CSREF level. Once evaluated, results are purchased by the local authorit…	PBF implemented between July 2016 and February 2017. Data collected between December 2016 and January2017	A model of participatory case selection combined with purposive selection sampling strategy. We selected four CSCOMs per HD, two from among the highest-performing (CSCOMs '++' and CSCOMs '+' ac-cording to performance level) and two from the lowest-performing (CSCOMs '- -' and CSCOMs '-' according to performance level), for a total of 12 CSCOMs within the three HDs. Community health centres (Centr…	69 informal interviews and 96 observation sessions for the 12 CSCOMs (HD1 = 32, HD2 = 32, HD3 = 32) in the three HDs	Semi-structured interview guides were developed for each category of individual actors interviewed as well as participant observations.	None discussed	he researchers classified all interviews conducted and observation notes according to HDs and CSCOMs. All formal interviews, conducted in Bam-bara, were audio-recorded and then fully transcribed directly into French. Translations from Bambara to French and from French to English were performed by the first and second authors and were further polished by professional translators. The entire data-s…	An innovative conceptual framework–the Consolidated Framework for Implementation Research (CFIR)	described under analysis	Forms of commitment to PBF: Commitment was expressed in the TDC’s efforts to in-form other staff members of the importance of PBF. Some ASACOs agreed to invest in infrastructure renovations, while others made efforts to reinforce human resources. Commitment was also reflected in regular visits by the ASACO chairman or members to the CSCOM to observe the progress of activities. One respondent from…	Networks of health workers In the PBF project, the CSCOMs’ quantitative results were audited by the district health team but, due to the project’s limited duration, only one audit cycle could be completed. This short time frame limited the possibility of establishing a system of networks. On the other hand, collaboration between CSCOMs and ASACOs, and be-tween CSCOMs and their communes, was linke…	Influence of public policies. The 2014–2018 Social and Health Development Pro-gram (PRODESS III) referred to PBF, providing details on its definition, benefits and functioning. PBF was also featured among the activities planned by the World Bank’s SRHP as a means to strengthen the supply and quality of reproductive health services by improving indicators in this area. Thus, PBF is expected to con…	Characteristics of the intervention: PBF was seen by most respondents (n= 123/161) as an intervention that addressed what local actors considered to be ‘health priorities’. In particular, these included increasing immunisation rates, prenatal consultations(PNC), facility-based deliveries and family planning. However, local personnel were not involved in designing the project. This lack of involve…	Due to subsequent delays in the implementation of the pilot scheme and the very short time for implementation, the present research could only study the start-up phase. This represents a limitation and long-term trends are not known. At the same time, this situation emphasises the need to adapt the CFIR according to the stages of a programme’s implementation (start-up, mid-term, post-implementati…	Very few scholars have applied the CFIR to understand the implementation of PBF pilot projects in African countries, particularly in community health centres; our study thus offers to fill this gap. Our findings will be useful for researchers and decision-makers in the current context of the re-deployment of PBF in Mali. The CFIR also enabled us to reflect on practices to encourage uptake of the …	In this qualitative study, using the CFIR enabled to better understand the process of implementing PBF based on the CFIR’s five domains–(1) the characteristics of the intervention, (2) the context external to the health facilities, (3) the context internal to the health facilities,(4) the characteristics of the individuals, and (5) the implementation process. We have particularly emphasised the r…	Not specified	None specified	None
Mixed Methods	A Systems Approach to Improving Rural Care in Ethiopia.	Bradley EH, Byam P, Alpern R, Thompson JW, Zerihun A, et al.	2012	Improving access to and quality of rural primary health care	We sought to generate hypotheses about factors that may explain the variation in performance across primary health care units.	4 regions in Ethiopia	Set in a single country with multiple sites	An in-depth qualitative study of 7 PHCUs, drawn from a longitudinal study of 20 PHCUs in the EMRI program	PHCU coordinator, ANC nurse, health center director, clinical mentor, health extension worker supervisor, and woreda health official.	Ethiopia, a country of approximately 80 million people, is ranked 174 out of 187 on the Human Development Index of the United Nations. As part of the national health sector development strategy, the Ethiopian Ministry of Health with support from the Clinton Health Access Initiative (CHAI)implemented the EMRI from 2008–2011 with the goal of developing a successful model of rural primary health car…	Because our goal was to generate hypotheses and because the literature is limited in this area, we used qualitative methods to explore in rich detail differences among the higher performing, most improved, and lower performing PHCUs. Evidence from this study might be useful in the design and implementation of effective rural primary care strengthening efforts in low-income settings. Positive devi…	Systems strengthening	The EMRI intervention had the following elements: 1)improving infrastructure of health centers (i.e., water, electricity, physical infrastructure, and equipment), 2) improving the supply chain (e.g., transport of specimens and results follow up), 3)building human resource capacity through health worker training and on-site clinical mentoring, 4) developing a system to improve referrals between he…	Collected data from approximately July 2009 to March 2010	we sought to interview individuals performing diverse and key roles	Approximately 6 to 8 interviews in total were conducted in each PHCU for a total of 51 interviews.	Using standardized data collection methods and staff supervised by the research team, we collected quantitative PHCU performance data included ANC utilization rates, skilled birth attendance rates, and HIV testing rates in antenatal care. Qualitative data were attained through site visits and in-depth interviews with key personnel at the health center, the woreda health office, and the health pos…	None reported	To characterize PHCUs as consistently higher performing, most improved, or consistently lower performing, we used linear regression to estimate the time trends for each outcome indicator and each PHCU; in sensitivity analysis, we experimented with non-linear regression using time-squared and time-cubed in regression models; however, these higher-order terms were non-significant and were therefore…	none (positive deviance hearth)	Not expressly discussed	A total of 6 themes emerged among the 3 types of PHCUs (consistently higher performing, most improved, and consistently overperforming). These themes included: 1) problem solving capacity at the facility level, 2) relationships between the facilities and the woreda (local government) health office, 3) community engagement with health issues, 4) geographical terrain and distance to health centers …	Problem solving within the PHCU.PHCUs that were consistently higher performing and those that were most improved both demonstrated supervision and management that facilitated problem solving, whereas PHCUs that were consistently lower performing had less clear supervision and management of resources, and limited evidence of problem solving. Critical to this theme was the optimism expressed by PHC…	included in barriers and enablers	Enablers: High performing and most improved PHCUs Effective staff supervision and management; staff expressed optimism that challenges could be addressed; multiple workflow redesign projects underway. Strong, reliable, and supportive; government health office provided help with transportation, staffing, and supplies; health officer made regular visits and was viewed as cooperative. Priests, sheik…	First, the study involved relatively few PHCUs. Although many more were followed for performance, the 7 that were selected for the study met criteria for higher performing, most improved, and lower performing and were diverse in their location. These 7PHCUs were studied intensively using rigorous qualitative methods and provide good support for the hypotheses generated. Quantitative studies are n…	not discussed	included in discussion	Nevertheless, replication of this study with larger samples and in other geographies of Ethiopia would enhance the transferability of our findings. In particular, studies in the emerging regions of Ethiopia, which were not included in our sample, might identify different themes. Similarly, the study focused on a single country. Although the challenges of rural health care in other low-income sett…	The implication of our findings for policy-makers, practitioners, and researchers is that these aspects of health systems strengthening – building management capacity at the facility level, improving relationships with local government health offices, and working to mobilize community leadership in health – may be central to effective efforts. Whereas many health system strengthening programs foc…
Mixed Methods	Promising adoption of an electronic clinical decision support system for antenatal and intrapartum care in rural primary healthcare facilities in sub-Saharan Africa: The QUALMAT experience	Felix Sukums, Nathan Mensah, Rose Mpembeni, Siriel Massawe, Els Duysburgh et al	2015	Maternal health (Antenatal and intrapartum care) + performance-based incentives	This study aimed to describe health workers’ acceptance and use of the eCDSS for maternal care in rural primary health care (PHC) facilities of Ghana and Tanzania and to identify factors affecting successful adoption of such a system.	Tanzania (Lindi rural district); Ghana (Kassena-Nankana district)	Set in multiple countries	Longitudinal mixed methods study	Healthcare workers providing maternal care in six rural PHC facilities. Also District supervisors.	Two resource-limited African countries, Ghana (Kassena-Nankana district) and Tanzania (Lindi rural district). In each of the two countries six rural PHC facilities from each study district were chosen as QUALMAT intervention study sites. In Tanzania all staff members in the health facilities involved in the study were included although MCH services are mostly provided by nurses and medical attend…	As a contribution towards achieving the UN MDG number 5, the Quality of Maternal and Prenatal Care: Bridging the Know-Do Gap (QUALMAT) project designed an intervention consisting of the introduction of an electronic clinical decision sup-port system (eCDSS) for antenatal and perinatal care along with performance-based incentive (PBI) schemes. The interventions were introduced in rural resource-co…	Introduction of an electronic clinical decision sup-port system (eCDSS) or digital health technology	The QUALMAT eCDSS is a stand-alone, portable software developed on a Java platform that runs on a standard computer. A laptop computer installed with the system was provided to each study facility. There was no Internet connection at the facilities thus the system was running independently in each facility. The procurement of laptop computers considered country specific issues such as avail-abili…	October 2011 to December 2013	In Tanzania a convenient sample of fifteen staff members were randomly approached and they were invited to utter issues related to the ability to use the system, system functionalities, its benefits to them and their clients, problems encountered, and their recommendations for improvement. The interviews were audio-recorded and took about 25min on average. he project supervisors completed a prede…	Quant: in Ghana and Tanzania participated in the study with 61 participants at midterm and 56 at final assessment. Qual: Fifteen staff members were interviewed, 110 supervisory visit and observation reports and 6 facility logbooks from sites in Tanzania reviewed.	Data was collected using three different methods: structured questionnaire surveys, electronic and paper-based project monitoring tools for eCDSS use, and interviews and reports from trainings and supervision visits such as (a) in-depth interviews, (b) supervision checklists, (c) field notes of observations and discussions during training and supervision visits, and (d) project diaries.	Due to competing priorities in the three partner countries, Burkina Faso was not part of this sub-study to the Qualmat project.	The quantitative data from the questionnaires and supervision checklists were analyzed using SPSS version 17 (SPSS Inc., Chicago, IL, USA). The challenges reported by health workers in each country at the two periods (10 and 18 months) after eCDSS launch were compared. Pearson’s Chi-squared test ( 2)was used to compare the proportion of respondents reporting factors hindering the eCDSS adoption b…	Categories were further classified into themes covering the individual user, organizational, task-related, and techno-logical factors as adapted from the fit between individuals, task and technology (FITT) framework. These factors are presented as barriers and facilitators for eCDSS implementation and use.	Use of framework; triangulation	Perceived challenges affecting the eCDSS use as documented in structured questionnaires 10 months (midterm)and 18 months (final) after implementation: 1. Infrastructure and technology support: Electricity or solar problems; Inadequate computer skills; Inadequate user support; Delayed user support; Computer hardware problems. 2. Organization/workflow: Inadequate medical equipment; Inadequate medic…	Perceived facilitators for and barriers to the eCDSS adoption in Lindi rural district (Tanzania) and Kassena-Nankana district (Ghana) derived from qualitative data capturing tools 1a. Tasks/processes: Facilitators: Well organized process flows; Well defined interdependencies; Skill mix among health workers; Equipment and supplies (medical) available. 1b. Tasks/processes: Barriers: Increased workl…	Perceived facilitators for and barriers to the eCDSS adoption in Lindi rural district (Tanzania) and Kassena-Nankana district (Ghana) derived from qualitative data capturing tools 2a. Individual users: Facilitators: MNC knowledge and skills; Computer skills; Skilled and motivated users; Positive attitudes towards computers; Perceived eCDSS usefulness; Good learning or reading culture. 2b. Individ…	Perceived facilitators for and barriers to the eCDSS adoption in Lindi rural district (Tanzania) and Kassena-Nankana district (Ghana) derived from qualitative data capturing tools 3a.Technology: Facilitators: Supporting infrastructure e.g. power supply; IT support; Adequate computers; Good eCDSS usability. 3b. Technology: Barriers: Unreliable IT supporting infrastructure; eCDSS slowness, bugs, an…	A few limitations need to be mentioned: whereas this study clearly showed that an eCDSS can be successfully and sustainably implemented in remote rural healthcare facilities in sub-Saharan Africa, its design does not allow identifying with certainty the relevance of individual personal barriers and facilitators for eCDSS adoption. Neither did it answer the question of whether less intensive super…	However, the longitudinal nature of the study and the use of mixed methods in this multicentre study provided deep insights into facilitators for and barriers to a successful adoption of an eCDSS in sub-Saharan Africa. Moreover, the similarity of the findings in the two considerably differing African countries suggests that the study findings are likely generalizable across health care workers in…	The health workers in remote and rural PHC facilities in resource-limited settings of sub-Saharan Africa have success-fully adopted the eCDSS and used it during maternal care. Major challenges perceived by the health workers included unreliable power supply and increase in workload. Adequate computer and eCDSS trainings, regular support, and health workers’ perceived usefulness and ease of use of…	Not made	Implementation of proposals for improving the system would further increase acceptance and satisfaction for the next user generation. Consistent with other studies our findings indicate that acceptance and utilization of health IT requires that the system is perceived useful, user-friendly, aligned to the workflow, and supported by managers and technical teams. With a growing acceptance of such a…	Well done study
Mixed Methods	Sustainability Assessment of a District-Wide Quality Improvement on Newborn Care Program in Rural Rwanda: A Mixed-Method Study.	Nahimana E, Magge H, Bizimana F, Nyishime M, Lively CT, Gilbert H, Gauthier BH, Sayinzoga F, Nkikabahizi F, Hirschhorn LR	2021	Newborn care	We describe the work to integrate key elements of the ABC program into routine systems and the results evaluating 12 months sustainability of improvements seen during the ABC program. We also explored factors related to the success and challenges of sustainability.	Rwanda: Kirehe and S. Kayonza districts in the Eastern Province.	Set in a single country with multiple sites	Mixed methods convergent sequential design. Quantitative evaluation using a pre-post design. Focus group discussions and in-depth interviews.	key stakeholders: health providers, mentors (ABC team members), and local leaders	Despite impressive progress over the past decade reducing under-five mortality, neonatal mortality in Rwanda remains high at 20 newborn deaths per 1,000 live births. Given high rates of facility delivery and that 90% of neonatal deaths occur within the first 48 hours after birth, facility-focused interventions will play a critical role in reducing neonatal mortality.	The Rwandan government, together with Partners In Health/Inshuti Mu Buzima (PIH/IMB), a non-profit organization working in Rwanda since 2005, designed and implemented “All Babies Count” (ABC), a district-wide quality improvement program to eliminate preventable neonatal deaths in two districts in the Eastern Province of the country.	Plan Do Study Act cycles	The ABC program was successfully implemented in all health facilities across the 2 districts, including 24 health centers and 2 district hospitals [7]. A pre-post evaluation of ABC showed significant improvement in multiple measures of antenatal, delivery, and postnatal quality of care and in district neonatal mortality	ABC was implemented between July 2013 and September 2015. Study conducted 12 months after the completion of the ABC program (September 2015)	his included a quantitative evaluation using a pre-post design to capture changes in key processes, coverage, and neonatal outcomes from the end of ABC to 12 months post-intervention. We also conducted focus group discussions and in-depth interviews with health workers at the facilities, ABC team members, and local leaders to understand which activities sustained and which ones dropped. We captur…	Four qualitative focus group discussions (FGD) with eight participants each were conducted in Kirehe and S. Kayonza with nurses and midwives. Semi-structured individual interviews were conducted with 20 participants.	Quantitative: Indicators used for measurement were the same as those used during the ABC program and for the primary evaluation. These were selected based on the globally accepted process and impact outcomes for maternal and newborn health and were aligned with Rwandan priorities and context. Three time periods (three months each) were considered in our analysis: 1) Baseline (pre-ABC), July to Se…	None discussed	Quantitative analysis: Monthly data were aggregated for each of the three time periods and analyzed across both districts and individually. Point estimates were calculated for each indicator at each time period, and change that occurred over time was analyzed. Wilcoxon signed rank test was used to test the significance of differences for continuous variables where possible. Improvement was measur…	None used	Not described	Six major themes linked to the success or challenges of sustainability of ABC and related improvements were inductively identified. Leadership “buy-in” and “ownership” (Facilitator): This emerged as one of the powerful factors to facilitate various activities aimed at improving the quality of neonatal care. Participants not only defined leadership as those occupying top positions of political or …	Development of self-confidence fostered internally generated solutions (Facilitator): Participants noted the emergence and importance of locally made solutions to improve antenatal care services, delivery management, and post-natal care. Innovative, individualized ideas that could be integrated into ABC practices at each site were generated by health centers and hospital teams with the support of…	Turnover of trained staff (Challenge): The mobility of staff was identified as an important challenge to sustainable improvements. Health care workers who chose to leave did so for multiple reasons. During the implementation phase of ABC, selected nurses and midwives at the hospital and health centers were trained in maternal and neonatal care services. As they became skilled and experienced, the…	Integrated in findings above	The absence of comparison groups from other districts in Rwanda with similar settings does not allow us to make any inference on the sustainability compared with other districts’ neonatal quality and mortality. The specific findings may also have limited generalizability to settings outside rural districts and Rwanda; however, the broader principles are likely applicable to other interventions an…	not discussed	In conclusion, we found sustainability at 12 months of the key process improvement including supply chain and care delivery as well as mortality improvements. Key implementation strategies identified as supporting the sustainability and consistent with the literature included stakeholder engagement throughout planning and implementation, intentional integration of core components of the ABC into …	Additional research is needed to further understand longer-term sustainability of improvement activities and quality and how to ensure the needed resources and strategies are integrated into QI initiatives and maintain the advances critical to continue to reduce neonatal mortality.	Not discussed	No comments
Mixed Methods	Changes in health worker knowledge and motivation in the context of a quality improvement programme in Ethiopia	Matthew Quaife, Abiy Seifu Estafinos, Dorka Woldesenbet Keraga, Julia Lohmann, Zelee Hill et al	2021	Health worker knowledge and motivation	This study evaluates whether and how motivation and clinical knowledge in three cadres of health workers changed in the context of a QI programme for maternal and newborn health in Ethiopia. This study used quantitative and qualitative data to evaluate whether and how the Ethiopia Health Care Quality Initiative affected health worker knowledge and motivation, and if effects differed by cadre.	Ethiopia: 7 intervention and matched comparison 7 districts (woredas)	Set in a single country with multiple sites	We used mixed methods, combining a repeated quantitative survey with supporting in-depth qualitative interviews	Health extension workers, facility-based skilled midlevel maternal andnewborn care providers, and non-patient-facing staff	Just 68% of pregnant women complete four antenatal care visits, and fewer than half of mothers receive a clinical check-up after delivery. The supply side faces considerable constraints. Ethiopia experiences significant issues in the stock, retention, distribution and performance of health workers with performance inhibited by low salaries, a lack of access to training and poor facility infrastru…	A priori conceptualization of how increased knowledge and motivation act in concert to improve quality of care. We assume that the extent to which the QI programme engenders improved quality of care is dependent on health workers being motivated by the QI programme and that motivation and quality of care are influenced by knowledge. We also assume that knowledge and motivation are influenced by a…	Ethiopia Health care quality initiative described elsewhere	The focus of this study is a quality improvement (QI) programme implemented in Ethiopia. The ‘Ethiopia Health Care Quality Initiative’ was implemented by the Ethiopian Federal Ministry of Health with support from the Institute for Healthcare Improvement between 2017 and 2020. Although there is no unambiguous definition of what constitutes a QI programme, common features include encouraging leader…	‘Ethiopia Health Care Quality Initiative’ implemented 2017 and 2020. Baseline April 2018; Endline June 2019	The quantitative component comprised a survey conducted with a cadre-stratified sample of randomly chosen HEWs, midlevel care providers and non-patient-facing staff. We attempted to contact all baseline respondents to participate at endline. Because the QI programme sought to foster a culture of quality improvement in programme areas, we analysed data from all participants in QI programme and com…	Interviewed 395 health workers at baseline in April 2018 and 404 at end line. In-depth interviews with 22 health workers	We conducted 22 qualitative in-depth interviews in the Oromia region, chosen due to proximity to the study team in Addis Ababa, around three-quarters of the way through QI programme implementation in April and May 2019, 13in a QI woreda and nine in a comparison woreda. Woredas were chosen due to good pre-existing links with researchers and proximity to Addis Ababa. Initially 15 interviews were pl…	Non discussed	Our main analysis is within cadres, where we split the sample into patient-facing midlevel care providers and HEWs, and non-patient-facing staff. Change in health worker knowledgeTo analyse changes in health worker knowledge, we countedthe number of appropriate responses each respondent gave toeach of the six stages of the clinical vignette and inserted themas the outcome inEquation (1). We also …	In seeking to measure the overall level of motivation that drives health worker behaviour, we take a ‘motivation intensity’ approach. Pinder defines motivation as a ‘set of energetic forces that originate both within as well as beyond an individual’s being, to initiate work-related behaviour and to determine its form, direction, intensity, and duration’ p. 11 (Pinder, 2014). The ‘motivation inten…	Used frameworks; collected more qual data after initial round to full gaps. Triangulation of methods	Health Worker Motivation dimensions: Factor 3: ‘External recognition and support (financial and managerial)’ Factor 3: external recognition and support (financial and managerial): Perceived low salaries were identified by nearly all participants across cadres as a key demotivating factor, and among non-patient-facing staff as demotivating themselves and the patient-facing staff in their teams. Th…	Health Worker Motivation dimensions: Factor 1: ‘Helping others and reaching personal goals’, Factor 1: helping others and reaching personal goals: The opportunity to help others was seen as a key motivator across all three cadres. Health providers and HEWs frequently mentioned receiving job satisfaction from helping mothers and newborns. Non-patient-facing staff also noted the importance of helpi…	Health Worker Motivation dimensions: Factor 2 ‘Pride and self-efficacy in job’ Factor 2: pride and self-efficacy in job. Highly skilled care providers and HEWs identified the lack of equipment as a key demotivating factor, as this inhibited their ability to provide an effective service to mothers and newborns. In addition to physical equipment, providers saw training as a way to improve their eff…	Effect of QI on motivation Contrary to the quantitative findings, qualitative data from QI areas implied that participants, of all cadres, who had been directly involved in QI felt that QI activities were beneficial to health worker motivation, across all three factors. Even when directly prompted to identify negative aspects of the QI programme on motivation, very few participants were able to. …	The quantitative motivation tool was adapted from studies conducted in other countries, and although these were sub-Saharan African settings, Ethiopia has a distinct cultural, political and health system which may have affected the sensitivity and internal or external validity of the quantitative tool. In addition, the qualitative tool was adapted from a community health worker study in Uganda, a…	Because we measured motivation and knowledge in many woredas in Ethiopia and included three cadres of health workers—including HEWs whose motivation has not previously been comprehensively assessed—this study may pro-vide a comprehensive picture of motivation across cadres in Ethiopia. In addition, no previous work has sought to measure how QI programmes affect health worker motivation in any set…	We used a mixed-methods approach to investigate whether health worker knowledge and motivation changed as a result of the ‘Ethiopia Health Care Quality Initiative’. We found some evidence that clinical knowledge improved more among patient-facing staff in QI areas than comparison areas, but little evidence that the programme impacted motivation, with some divergent findings between qualitative an…	It is critical that programme evaluations measure a range of outcomes to understand their impact on patients and health workers. Future research could seek to understand the relationship between motivation and knowledge and how this changes over time and in response to policy interventions.	None made	So far the only study looking directly at health workers' motivations for QI
Qualitative	From Theory to Implementation: Adaptations to a Quality Improvement Initiative According to Implementation Context	Abimbola A. Olaniran, Modupe Oludipe, Zelee Hill, Adedoyin Ogunyemi, Nasir Umar et al.	2022	Maternal and neonatal health and patient experience and satisfaction	Seeking to contribute to the evidence base about how and why QI works, we investigated implementation of the NHQI intervention and how this was adapted in the Lagos health system. We aimed to explore the following two research questions: What adaptations were made to NHQI to enable implementation? How and why were these adaptations made?	Nigeria: Lagos health system	Set in a single country with multiple sites	A qualitative study using a multiple-case study design in which a case was defined as a facility type, that is, PHCs, public hospitals and private facilities. Combined an exploratory approach, which generates evidence using ‘what’ questions, and an explanatory approach that seeks to address ‘how’ and ‘why’ questions	State and health facility health stakeholders	In Lagos State, over 10,000 skilled health workers provide services to about 24 million people across a large number of facilities including three tertiary hospitals, 26 public secondary hospitals, 333 PHCs and 2886 private facilities. In Lagos, 27% of births take place in public facilities (tertiary hospitals, public secondary hospitals and PHCs), 48% in private facilities and 25%at home or othe…	To understand intervention adaptations, it was first necessary to document planned processes. The NHQI aimed to reduce facility-based maternal and neonatal mortality and improve patient experience and satisfaction by ad-dressing systemic issues that impede consistent delivery of quality health care. The NHQI theory of change illustrates the hypothesised pathway to change and defines the three QI …	The NHQI was guided by the principles of QI described by the Institute for Healthcare Improvement (Institute for Healthcare Improvement [IHI], 2020): Breakthrough Series and the Model for Improvement framework.	Since 2015, the Lagos State Ministry of Health and the Primary Health Care Board have implemented the Nigeria Health Care Quality Initiative (NHQI) to improve maternal and newborn health outcomes in Primary Health Centres (PHCs), public hospitals and private facilities (clinics and hospitals) in Lagos State. The NHCQI was contextualised to the Lagos health system and its facility types. We define…	Enrolled facilities in November 2017. This NHQI second phase followed an initial phase from April 2015 to September 2017. Data were collected for 12 months, between February 2019 and January 2020.	Key informants purposively selected. An initial list of government agencies and NGOs for interview was identified from early discussions with the NHQI primary implementer and the list grew to include other organisations based on discussions with other stakeholders and preliminary findings. The staff of agencies or organisations were eligible if they played an active role in NHQI design or impleme…	3 NHQI documents reviewed; 140 facility QI team reports reviewed; 45 Key informants interviewed. 17 non-participant observations of collaborative learning sessions	Entailed a review of documents, key informant interviews with state and facility stakeholders and observation of collaborative learning sessions and cluster meetings. Except for one public hospital, the same facilities contributed data to the QI meeting reports and key informant interviews. 1. Document review entailed an initial review of three NHQI documents to conceptualise the intervention’s d…	None discussed	Our thematic analysis (Boyatzis, 1998) entailed a com-bination of deductive and inductive approaches to data synthesis. Using a deductive approach, a preliminary thematic map developed from the three key activities described in the theory of change guided familiarisation with the study data and entered into NVivo as the a priori themes. Subsequent analysis of transcripts was guided, but not confi…	To identify constructs relating to context, transcripts were reviewed against a priori themes on contextual in-fluence identified from a limited literature review.	Data were collected until saturation was reached when additional data did not provide new information. Saturation was established through an iterative process of preliminary data analysis during data collection in which it was noted that data from additional interviews continued to confirm emerging themes. We triangulated across these multiple data sources to build trustworthiness: two researcher…	Measurement and Evaluation: The measurement and evaluation activity for facilities entailed identification of indicators to track performance, tools to measure accountability and QI readiness, and routine analysis of data for decision-making. Public hospitals could respond easily to this activity but PHCs found it more difficult. More measurement and evaluation tools were applied to the public ho…	All three core activities of the NHQI needed to be adapted to suit the implementation context in Lagos. Our findings underscore the importance of taking account of prevailing political commitment, the adaptability of available governance structures and the characteristics of facility types when planning QI implementation.	Capacity Building: Different capacity building activities were designed for different levels: training for the state agency QI team and medical directors of private facilities was designed to focus on governance; while facility QI team training was designed to focus on QI activities, for example, identifying change ideas and using data to track progress. In reality, capacity building plans had to…	Establishment of Collaboratives Establishment of three collaboratives entailed identifying governing agencies to oversee collaborative activities, selecting QI team members by participating facilities, and establishing physical platforms to aid learning and communication between state and facility level stake-holders. The extent of implementation of these activities varied by the characteristics …	As in other qualitative studies, findings may not be generalisable beyond the study area, although many of the key findings appear to be consistent with literature from other settings. Non-functional QI teams were not included in key informant interviews, potentially missing insights to explain why some teams do not function. Furthermore, an impact evaluation was beyond the scope of this study th…	This study makes key contributions to the existing body of knowledge on implementation of QI by examining adaptations made in different facility types of the same health setting.	Context plays a key role in the implementation of QI and the notion that successful initiatives implemented else-where will act as ‘plug-and-play’ solutions in a new setting is largely misguided. Over a period of five years in Lagos State, NHQI needed to be adapted to accommodate differences between the characteristics of PHC, public hospital and private facility types and their governance struct…	Hence, there is a need for research to guide negotiation of an optimal balance between intervention fidelity to core concepts and adaptability to the environment of implementation, especially in LMIC settings.	This study has demonstrated the need to adapt the complex QI intervention to its implementation environment and it is important to acknowledge two consequences of this finding. First, that adapting content of an intervention to fit a context may compromise fidelity so that the intervention becomes difficult to package and replicate in other settings. Second, intervention adaptations that are need…
Qualitative	Clinical mentorship to improve pediatric quality of care at the health centers in rural Rwanda: a qualitative study of perceptions and acceptability of health care workers	Anatole Manzi, Hema Magge, Bethany L Hedt-Gauthier, Annie P Michaelis, Felix R Cyamatare et al	2014	Child health (mentorship)	The goal of this study is to explore perceptions and acceptability of MESH from the perspective of mentors, district clinical leadership and direct recipients (IMCI nurse mentee sand HC directors). This study will help inform program implementers and policy makers of the key components needed and potential barriers and resistance which can be addressed proactively when implementing similar health…	Rwanda: Kirehe and Southern Kayonza districts	Set in a single country with multiple sites	A qualitative study using focus group discussions (FGDs)and in-depth interviews	Mentors, district clinical leadership and direct recipients (IMCI nurse mentee sand HC directors)	Rwandan health system has four levels of care facilities: HCs, District Hospitals, Provincial Hospitals and National Referral and University Teaching Hospitals. HCs provide a core set of basic curative services, preventative and limited inpatient care, including uncomplicated deliveries. The level of complexity and expertise increases to district hospitals with surgical and more extensive inpatie…	Despite a substantial decline of under-five child mortality in the past five years, from 152deaths per 1,000 live births in 2005 to 76 per 1,000 as of2010, Rwanda still experiences a high under-five mortality[9]. This may be partly explained by gaps in IMCI implementation associated with insufficient supporting systems as well as post-training supervision and mentorship, a challenge found in othe…	MESH has been described elsewhere	The MESH program was integrated within the existing District Hospital supervisory system and is described in detail elsewhere. MESH mentors are Rwandan nurses with a university nursing degree and hands-on experience in their clinical area. Mentors were selected based on competency in clinical domains (written examination) and experience and competency in mentoring or coaching and interpersonal sk…	The study took place from January-March 2012.	All 21 HCs in Kirehe and Southern Kayonza were included.	Forty-four health workers from Kirehe and Southern Kayonza districts participated, including 40 direct HCW recipients of MESH support, two district hospital directors, and two IMCI clinical mentors.	Two focus group discussions with IMCI HCWs and two focus groups discussions with HC directors from two MESH-supported districts, for a total of four FGDs. HCWs were eligible if they had received at least three mentoring visits by a MESH mentor in the last six months. When more than one HCW at a facility was eligible, the one who had received the most clinical mentorship was selected. In addition …	None described	Four steps were followed during the data analysis: 1) immediate debriefing between data collectors and study Principal Investigator (AM) after each focus group, 2) listening to the tape and transcribing the content of the tape, 3) checking the content of the tape with the moderator and noting any non-verbal behavior, and 4) backtranslation of a sample prior data analysis, as noted above. All tran…	The hermeneutic analysis consisted of linking themes to developed codes, thereby capturing and organizing the main themes and ideas shared during the FGDs and interviews.	For quality assurance, 10% of pages (selected randomly)from each English transcript was “back translated” to Kinyarwanda. The back translation was performed by a second translator and was compared to the original Kinyarwanda transcript. As no important differences in meaning were noted, the translation was determined to be of sufficient quality to proceed with analysis.	Barriers to the MESH program: Several areas were identified as barriers to IMCI implementation and the MESH program’s support of IMCI implementation. Staff turn-over was one concern raised by many participants. Nurses were drawn to other HCs for better wages and preferred location, a challenge that district leadership reported not able to overcome. As a result, the increased individual provider c…	Positive attributes of MESH program design: Interactive, collaborative capacity-building: Respondents focused on the unique approach mentors took to their work on skills assessment and building. This interactive and collaborative capacity-building was perceived as an approach to build their confidence. These responses suggest that respondents perceive that MESH program facilitates the enactment o…	Acceptability: When asked about the acceptability of the MESH program, all respondents expressed their desire to continue the pro-gram as a strategy to maintain high quality pediatric care. The district clinical leadership and IMCI providers expressed strong acceptance of the MESH model, and advised that the program be expanded. One IMCI provider [colleagues nodding heads to sup-port her argument…	Five themes were identified as participants’ perceptions regarding acceptability and benefits of the MESH program, including 1) interactive, collaborative capacity-building, 2) active listening and relationships, 3) supporting not policing, 4) systems improvement and 5) real-time feed-back. Three themes–interactive, collaborative capacity-building active listening and relationships, and systems i…	Only providers who were trained in IMCI and who received MESH mentoring were included. Therefore, the generalizability of our findings to health care workers not trained in IMCI and other settings is limited. In addition, some participants may have been hesitant to share negative experiences about the MESH mentors. We believe that using experienced external data collectors has minimized this effe…	Not discusssed	This study is consistent with other research and recommendations regarding clinical mentoring interventions as an effective strategy to build capacity of health care workers and improve the quality of care at HC level in developing countries. We found positive perceptions and strong acceptance of the MESH clinical mentoring intervention by nurse mentees, mentors, and HC directors. Reasons for pos…	Further study to understand the effects of the MESH intervention on patients’ perceptions of quality of care would be valuable. Studies of the cost-effectiveness and scalability of MESH are underway and will add to understanding of scalability and sustainability of the MESH model	None made	None
Mixed Methods	Successful implementation of a combined learning collaborative and mentoring intervention to improve neonatal quality of care in rural Rwanda.	Jennifer Werdenberg, Francois Biziyaremye, Merab Nyishime, Evrard Nahimana, Christine Mutaganzwa er al.	2018	Newborn health	This paper reviews the implementation process and implementation outcomes of the ABC initiative including feasibility and fidelity, acceptability, self-reported changes in health care worker (HCW) attitudes and practice of QI, QI project implementation and the resulting change package.	Rwanda: two districts (Kirehe and Southern Kayonza) with catchment population of approximately half a million and included 24 nurse-led health centers and two district hospitals at the start of ABC	Set in a single country with multiple sites	Mixed methods: quantitative surveys, and qualitative data from FGDs and review of program documents	Health workers, managers, stakeholders	Building on previous success of mentoring and learning collaboratives, the Rwanda Ministry of Health (MOH) in partnership with Partners In Health (PIH), a US-based non-governmental organization, designed and implemented the All Babies Count Initiative (ABC) in 2013. ABC was an 18-month district-wide QI learning collaborative and mentorship effort designed to reduce neonatal mortality by improving…	Contributors to neonatal mortality include poor coverage and quality delivery of evidence-based interventions known to improve maternal and newborn outcomes. To date, approaches to improve delivery of these interventions have included improving individual provider skills through mentoring and skills-training; health systems strengthening to ensure availability of essential equipment; and quality …	A QI Learning Collaborative using PDSA cycles at health facilities who then gather together. Collaboratives often create change packages, collections of high impact change ideas tested during a collaborative, which are used to accelerate quality improvement by spreading potential solutions to common challenges. The change package includes change concepts, grouping of similar change ideas into a b…	The ABC intervention": ABC had three primary components. First, based on routine facility data on infrastructure and supplies, base-line gaps in essential neonatal care medical equipment were identified, and essential equipment was provided to close critical needs. Second, utilizing PIH and MOH staff, ABC provided targeted clinical skills training on national neonatal care protocols which include…	18-month Learning Collaborative circa 2013	Participant surveys were completed before the first learning session and after the Harvest Session with shorter surveys before other learning sessions. FGDs during Harvest Session.	During the Harvest Session, one focus group discussion was conducted on each care domain - ANC, PNC and delivery care - with ABC participants in each district for a total of 6 focus group discussions.	Collaborative implementation: Implementation data were collected using routine program monitoring tools. These data included: learning session attendance, duration, and frequency; mentor visit content and frequency; and QI team characteristics. Healthcare worker attitudes and practice of quality improvement: Participant surveys were completed before the first learning session and after the Harves…	None reported	Collaborative implementation: We assessed the fidelity and completeness of the ABC initiative implementation comparing key activities including mentor visit frequency, site participation and QI activities with the program design. Qualitative data on facilitators and challenges to ABC success were also collected through the focus groups described above. HCW attitudes and practice of quality improv…	None	To reduce reporting bias, the codes extracted from the interviews were validated by an expert in ABC implementation (ABC mentor) and by an expert in qualitative analysis. Qualitative and quantitative data were subsequently integrated to determine which QI projects and change ideas warranted inclusion in the change package using rules.	However, although perception of training as a barrier improved the top four reported barriers to quality care delivery remained unchanged, including: high patient volume, inadequate staffing, socio-economic challenges of patients, and staff training.	Reported with other findings (KAPB and factors)	HCW attitudes and practice of quality improvement: Self-reported QI capacity increased significantly by the end of the collaborative. Other significant improvements included QI team member engagement in activities to measure the quality of neonatal care and peer-to-peer learning. Surveys showed no significant change in motivation at work or use of routine reports. Reported leadership interest in …	ABC change package: Successful change concepts included improving access to and convenience of ANC services, improving community engagement and awareness of ANC service importance, and leadership engagement. Interventions targeting delivery included improving coordination of care to re-duce time to caesarian section, preterm labor management included refresher trainings, collaborations with pharm…	Changes incapacity and peer-to-peer learning were solely based on HCW self-report. We also could not analyze change at the individual level since some providers ’attending of the learning sessions changes over time due to staff turnover. We also did not have any counterfactual evidence, so could not prove that changes in QI capacity and activities were due to the ABC intervention nor which compon…	not discussed	Incorporating clinical mentorship and facility readiness support in the targeted areas into district-wide learning collaboratives was a feasible and effective strategy to support the development of a culture and capacity for QI in rural districts in Rwanda. Including evaluation of implementation contributed to the ability to proceed with scale-up of the intervention including timely application o…	Not made	Not made	related to a different paper: Sustainability Assessment of a District-Wide Quality Improvement on Newborn Care Program in Rural Rwanda: A Mixed-Method Study. Final analysis of ABC impact on care outcomes and sustainability one year post-ABC reported by Evrard Nahimana et al - 2021:
Mixed Methods	“So hard not to feel blamed!”: Assessment of implementation of Benin’s Maternal and Perinatal Death Surveillance and Response strategy from 2016–2018	Christelle Boyi Hounsou, Mahugnon C.U. Agossou, Kéfilath Bello, Thérèse Delvaux, Lenka Benova et al.	2022	Maternal and perinatal survival	The present study is a result of this assessment and aims to examine whether, and to what extent, implementation of the four components of MPDSR took place in Benin and identify lessons for improving MPDSR implementation going forward	Benin	Set in a single country with multiple sites	Retrospective, mixed-methods study	Health workers, managers, policymakers, stakeholders	The Republic of Benin is in West Africa and had a population of 11.5 million inhabitants in 2018, with women of reproductive age (15–49 years) accounting for almost a quarter. The health service delivery platform includes 1434governmental health facilities, including 45 hospitals with maternity services and nearly 800 peripheral maternity units. The most recent national data about the private sec…	In theory, MPDSR functions at multiple levels of the health system by: (1) measuring the magnitude of maternal and perinatal mortality; (2) providing an understanding of the causes and factors leading to these deaths; and (3) leading to effective action to prevent further preventable deaths. It is a continuous-action cycle comprising four components: (1) identification and notification; (2) death…	Maternal and Perinatal Death Surveillance and Response (MPDSR) is a strategy promoted by the World Health Organization (WHO) to eliminate preventable maternal and perinatal mortality by improving the quality of maternal and perinatal care.	Benin institutionalized MPDSR in 2013 for maternal and neo-natal deaths and is a good case study of a country where maternal mortality (391 deaths per 100000live births) and neonatal mortality (30 per 1000live births) remain high, despite a high proportion of births occurring in health facilities (87%).10 The notification of maternal and neonatal death is mandatory in Benin (Supporting Informatio…	3-year period from January 1, 2016 to December 31, 2018. Online discussions July 19–August 2, 2017 and July 12–August 3, 2018	all data available was included from multiple strands	3 annual review reports; 1197 maternal death review reports from stakeholders, 883 neonatal death reviews from stakeholders. 28 working group reports for various levels of the health system, 1 quantitative data grid for each year. 2 online written group discussions:13 participants (July 19–August 2, 2017); 29 participants (July 12–August 3, 2018)	Quantitative strand: This strand included all maternal and neonatal death notifications from the 34health districts and 6 regional and 3 national tertiary hospital databases of the country, as these data seem to be more complete (Table1). We also used all the death review reports that were available, complete, and legible. Qualitative strand: We reviewed 63MPDSR working group reports and conducte…	none reported	Data were analyzed following the four components of the WHO MPDSR continuous-action cycle, using Benin's national MPDSR guidelines. Quantitative data were analyzed with Stata software version 15 (StataCorp LLC). Descriptive analyses such as frequency tables and measures of central tendency with 95% CI were performed, for each of the 3years. The death notification rates were calculated as the perc…	WHO MPDSR continuous-action cycle (identify and notify deaths; review deaths; analyse and make recommendations; respond and monitor progress), using Benin's national MPDSR guidelines.	Using checklists; triangulation	Barriers and facilitators of Maternal and Perinatal Death Surveillance and Response (MPDSR) in Benin Identification and notification of death: Absence of mechanism to record deaths occurring in most health districts; Poor integration and participation of the private sector in the notification process; Poor understanding of the notification system by certain public sector MPDSR stakeholders; Fear …	Barriers and facilitators of Maternal and Perinatal Death Surveillance and Response (MPDSR) in Benin Identification and notification of death: Training and supervision of MPDSR committees; Designation of an MPDSR focal person; Administrative measures, such as memos from DMOs to: remind of the obligation of death notification and to check weekly maternal and neonatal deaths data; Sensitization of …	discussed above	From Discussion: First, we estimate that only half of maternal and one-fifth of neonatal deaths were notified, and this proportion did not increase notice-ably in the 3years under consideration. The main factors explaining the under notification were poor notification of deaths occurring in the private facilities and in the community, fear of being blamed, and poor understanding of the notificati…	The notification rate was calculated using the estimated number of maternal and neonatal deaths and maternal and neonatal mortality ratios, which have wide uncertainty intervals. Any changes over time in the notification rate would there-fore be unlikely to be detected in our estimates. Moreover, qualitative data, despite useful to understand gaps and challenges, were extracted from document revi…	The strength of the present study is that it covered all MPDSR data over 3years, to the extent that such data were available.	This assessment revealed the low notification and review completion rate of maternal and neonatal deaths in Benin, poor quality of the reviews, and weak response. In addition to strengthen the existing notification strategy to timely identify all maternal and neonatal deaths, regardless of where they occur, more continuous capacity building and supervision of the MPDSR committees including extern…	not discussed	not discussed
Qualitative	Implementation of a facilitation intervention to improve postpartum care in a low-resource suburb of Dar es Salaam, Tanzania	E. Pallangyo, C. Mbekenga, P. Olsson, L. Eriksson, and A. Bergström	2018	Maternal and child health (postpartum care)	The aim of this study was to explore the strategies used by facilitators and HCPs within a facilitation intervention to improve PPC in government-owned health institutions in Ilala suburb in Dar es Salaam, Tanzania.	Tanzania: Dar es Salaam	Set in a single country with multiple sites	A qualitative design with focus group discussions (FGDs) and intervention documentation.	Healthcare providers and facilitators, and intervention documentation	The PPC Tanzania national guidelines, issued in 2011, aimed to promote high-quality maternal and newborn healthcare. Four PPC visits for maternal and newborn assessment are recommended: at 24 h and within 7, 28, and 42 days after childbirth. The intervention was conducted at all government-owned health institutions providing reproductive and child health services (27 out of 29)across three levels…	The Promoting Action on Research Implementation in Health Services (PARIHS) framework has commonly been used to guide and under-stand the implementation, building on the assumption that successful implementation of evidence into practice must consider the nature of the evidence, the context in which it is to be implemented and the adopted facilitation. The PARIHS posits successful implementation …	IPPC incorporated Plan-Do-Study-Act (PDSA) cycles. A prior developed facilitators’ guide, describing various quality improvement tools and techniques (brainstorming, nominal group technique, the PDSA cycle, and Strengths, Weaknesses, Opportunities and Threats analysis), was used in the training	Improving Postpartum Care (IPPC) intervention in Tanzania was quasi-experimental and used a before-and-after study design. The intervention was conducted at all government-owned health institutions providing reproductive and child health services. Informed by the PARIHS framework, facilitation was adopted as the main implementation strategy to improve PPC in the 27 included health institutions be…	The implementation over 12 months	A purposive sampling technique was chosen to identify participants who could provide rich answers to the research questions. Out of the 31 HCPs who were invited for FGDs at the mid-point, and the 40 HCPs invited at the end four did not participate. All six facilitators were invited and agreed to participate in the two FGDs. The participants agreed on a convenient day, time, and venue that allowed…	The data comprised transcripts from 10 FGDs with IPPC teams (n=8) and facilitators (n= 2), and intervention documentation, including minutes from meetings between the supervisor and the facilitators (n= 17), the supervisor’s quarterly reports (n= 3), and facilitators’ diaries (n=6). Please n stands for the number of FGDs and documents and not the number of participants.	The interactions of participants during FGDs elicited insight into the various strategies for implementation , while information derived from intervention documentation provided supplementary data, permitting convergence and corroboration within the FGDs. The discussions were conducted in Kiswahili, lasted for 45–90 min, were audio-recorded, transcribed verbatim, and translated into English.	Four declined to participate: one due to absence from work and three due to time constraints.	Thematic analysis. All FGDs were transcribed verbatim, checked against recordings, and translated into English to allow non-Kiswahili-speaking researchers to contribute to the analysis and interpret-ation of results. Thematic analysis, described by Braun and Clark (2012), guided the data analysis. This design is suitable for the analysis of manifest and latent expressions in the data. The first a…	The Promoting Action on Research Implementation in Health Services (PARIHS) framework.	Peer debriefing: The co-authors discussed this analysis multiple times, and the process was iterative to safeguard the relevance of the themes with data.	Several contextual barriers are highlighted in the present study, including lack of resources, inadequate communication, lack of space, and disorganized physical structure, and were considered to affect the implementation of the IPPC intervention. This study illustrates the potential of facilitators and IPPC teams to take the lead in quality improvement in a low-resource context. They used variou…	The analysis resulted in four themes. Strategies used during the intervention to improve postpartum care include 1. Increasing awareness and knowledge of PPC by HCPs and mothers, 2. Mobilization of professional and material resources, 3. Improving documentation and communication, and 4. Promoting an empowering and collaborative work style. 1) Increasing awareness and knowledge of PPC by HCPsand m…	3) Improving documentation and communicationThe strategies used to improve PPC practices includedalso improvement of the documentation of care andcommunication among IPPC teams within and betweeninstitutions.Improving the documentation of care activities wasdescribed by HCPs as an important strategy to monitorthe health of mothers’and newborns. All IPPC teamsagreed to keep adequate records and en…	Decisions and actions made by IPPC teams at monthlymeetings were intended to be the main pillar for thecreation and up-keeping of collaboration during theintervention. However, early during the intervention,the IPPC teams and facilitators concluded that it wasunrealistic to hold monthly meetings with the represen-tation of all IPPC teams due to the shortage of staffand high workload and they, the…	The 1-year duration for the implementation of this inter-vention was short, given the contextual realities of multiplebarriers and introducing the HCPs to a new approach toworking. Devoting more time would have given roomfor the conceptualization of the implementation. Al-though PDSA was appreciated and applied as a qualityimprovement method, the use of this tool was challen-ging for IPPC teams a…		The facilitation intervention adopted in this project is apromising approach for implementing evidence into prac-tice and improving quality of PPC in a low-resource set-ting. The context-specific nature of the actions taken bythe facilitators and HCPs are likely to be key for evidenceto be successfully implemented into practice. The use offacilitators who have knowledge and experience of theconte…	None discussed	None made	none
Mixed Methods	Strengthening decentralized primary health care planning in Nigeria using a quality improvement model: how contexts and actors affecting implementation	Ejemai Amaize Eboreime, Nonhlanhla Nxumalo, Rohit Ramaswamy and John Eyles	2018	Decentralized primary health care planning	As part of a series of implementation research on DIVA, this article aims to explore the role of these actors and context in the implementation and sustainability of DIVA by comparing experiences between Nigerian local government areas (LGAs) (analogues of districts) in Kaduna state.	Nigeria: Kaduna state	Set in a single country with one site	An integrated mixed method approach	PHC managers	Nigeria is comprised of 36 states and the Federal Capital Territory, divided into 774 LGAs. Each LGA contains a number of electoral wards (totalling 9557 nationwide) which are the smallest political units in the country. Nigeria is made up of approximately 400 ethnic groups and 450 languages (Danladi 2013). The nation’s constitution created a considerable politically and fiscally decentralized sy…	In order to strengthen the DHS, a QI model known as DIVA(Diagnose-Intervene-Verify-Adjust) was introduced in some sub-Saharan African countries (including Botswana, Democratic Republic of Congo, Ghana, Mali, Malawi, Niger, Nigeria, Sierra Leone, Tanzania, Uganda and Zambia) by UNICEF (O’Connell and Sharkey 2013;Malukaet al.2010;Yawsonet al.2017). The model is designed to improve health outcomes b…	QI, DIVA (modified PDSA) and PHC reviews are used interchangeably in this paper. Also, given that the first phase of DIVA involves bottleneck analysis, some respondents used the term ‘bottleneck analysis’ in reference to DIVA during the interviews.	The government of Nigeria (the federal and 36 state governments) in 2012, through the National Council on Health, approved DIVA as a model for quarterly PHC reviews. However, implementation of PHC reviews/DIVA has only been sustained in one state, Kaduna, due to the role of various actors in adapting the content to local context. Nigeria’s ongoing Integrated PHC Governance reforms, also called ‘P…	DIVA introduced in 2012 in Nigeria. Interviews were conducted between February and April, 2017.	Qualitative data was used in conjunction with quantitative data to understand how actors interact in different contexts, and how this affected DIVA implementation outcomes. The study was carried out in four phases. First, we analysed PHC policy documents to identify policy and programme content, governance con-texts and actors. Next, we assessed the level of implementation of work plans developed…	We analysed the content of 10 policy documents. Questionnaire to all 23 LGAPHC Directors in the state. We analysed the patterns of implementation of work plans developed to address bottlenecks in all LGAs be-tween 2013 and 2016. 9 Key informant interviews.	Qualitative data was used in conjunction with quantitative data to understand how actors interact in different contexts, and how this affected DIVA implementation outcomes. The study was carried out in four phases. First, we analysed PHC policy documents to identify policy and programme content, governance con-texts and actors. Next, we assessed the level of implementation of work plans developed…	The non-availability of LGA chairpersons for interview potentially means that their key political perspectives cannot be fully appraised. None described	According to Walt and Gilson (1994), implementation outcomes of health policies are products of the content, context, processes of formulation and execution, as well as the social actors involved in the processes. Policy content refers to the body of the policy and how it is expressed through its entire components such as aims, objectives, interventions, programmes, activities etc. Content has be…	Data analysis was conducted using a framework analytic approach. Developed by Ritchie and Spenser, framework analysis is ‘a content analysis method which involves summarizing and classifying data within a thematic framework’ (Ritchie and Spencer 1994). The processes include familiarization, thematic analysis, indexing and charting. The method is ideal for generating policy and practice-oriented f…	Triangulation of all data (interviews, MUSIQ and document analysis) was done to validate inferences. Further, findings from document analysis and interviews were used to understand and explain results from MUSIQ.	Actors and their rolesThe various actors are identified from policy documents and theirprescribed roles and interactions within Nigeria’s decentralizedhealth system (Figure 2). Although DIVA is designed to strengthenevidence-informed planning at the LGA level, actors from the vari-ous tiers of government and the community have varying levels ofinfluence on its implementation.Table 3is a RACI-Matr…	Actors and their roles (part 2): Local government chairpersonThis LGA (headed by an elected Chairperson) is presently directlyresponsible for PHC. Respondents from both LGAs indicated thatthe LGA leadership is the weakest link in PHC strengthening, giventhat the chairpersons are hardly involved in PHC planning nor dothey commonly provide leadership and financial support for imple-mentation. This …	Contextual factors (part 1): The greatest contextual challenge in bothLGAs was with respect organizational factors, i.e. issues relating toLGA leadership and management even though external supportaccounted for the greatest contextual disparities. OrganizationOrganization was seen to be the greatest challenge as both LGAshad low MUSIQ scores in three out of factors in this domain.Although DIVA is…	Contextual factors (part 2): MicrosystemBoth LGAs reported strong leadership and motivation for the vari-ous programme teams and the health department leadership. TheDIVA teams continue to work, even though frustrated by poor sup-port (particularly financial) from the LGA political leadership. Themotivation was stronger in LGA 1 most likely because of the higherdonor support they receive (Quote: …	Methodologically, our study found MUSIQ useful in identifying contextual constraints in this LGA-centred QI initiative in Nigeria. However, the model was unable to highlight the relative impact of each contextual factor on implementation outcomes. MUSIQ composite scores were not able to explain the magnitude of disparities in implementation between both LGAs. Nevertheless, the key informant inter…	Further, Walt and Gilson health policy analysis framework used in this study was helpful in integrating and explaining findings from the methods employed. Our triangulation of methods (MUSIQ, key informant inter-views and document analyses) served to interpret the how these affect implementation. Given also that organizational structure of all LGAs in Kaduna are fundamentally the same, findings a…	This paper is part of a series of studies which together form the first attempt at assessing the implementation of DIVA in Nigeria since its commencement in 2012. Our findings have far reaching implications for national policy in Nigeria and other LMICs. Contextual domain subtotals as proportions of highest possible domain scores. The bar chart illustrates the performance of each LGA with respect…	Not reported	Not reported	Sister publication evaluating DIVA effectiveness excluded

## Sheet: Dual extraction
A Systems Approach to Improving Rural Care in Ethiopia.	A Systems Approach to Improving Rural Care in Ethiopia
It might be a statistic to me, but every death matters.": An assessment of facility-level maternal and perinatal death surveillance and response systems in four sub-Saharan African countries.	Challenges of using e‑health technologies to support clinical care in rural Africa: a longitudinal mixed methods study exploring primary health care nurses’ experiences of using an electronic clinical decision support system (CDSS) in South Africa
They are our eyes outside there in the community": Implementing enhanced training, management and monitoring of South Africa’s ward-based primary healthcare outreach teams	Changes in health worker knowledge and motivation in the context of a quality improvement programme in Ethiopia
So hard not to feel blamed!”: Assessment of implementation of Benin’s Maternal and Perinatal Death Surveillance and Response strategy from 2016–2018	Contextual factors influencing a training intervention aimed at improved maternal and newborn healthcare in a health zone of the Democratic Republic of Congo
A Continuous Quality Improvement Intervention to Improve Antenatal HIV Care Testing in Rural South Africa: Evaluation of Implementation in a Real-World Setting	Continuous quality improvement as a tool to implement evidence-informed problem solving: experiences from the district and health facility level in Uganda
A practice improvement package at scale to improve management of birth asphyxia in Rwanda: a before-after mixed methods evaluation	Enablers and barriers for implementing high quality hypertension care in a rural primary care setting in Nigeria: perspectives of primary care staff and health insurance managers
A process evaluation of the quality improvement collaborative for a community-based family planning learning site in Uganda	From Theory to Implementation: Adaptations to a Quality Improvement Initiative According to Implementation Context
Analysis of implementation outcomes of quality improvement initiatives in Haiti: the fingerprint initiative	Implementation of a facilitation intervention to improve postpartum care in a low-resource suburb of Dar es Salaam, Tanzania
Assessing Implementation of Maternal and Perinatal Death Surveillance and Response in Rwanda	Implementing clinical guidelines to promote integration of mental health services in primary health care: a qualitative study of a systems policy intervention in Uganda
Building District-Level Capacity for Continuous Improvement in Maternal and Newborn Health	Implementing performance-based financing in peripheral health centres in Mali: what can we learn from it?
Challenges of using e-health technologies to support clinical care in rural Africa: a longitudinal mixed methods study exploring primary health care nurses’ experiences of using an electronic clinical decision support system (CDSS) in South Africa	Perspectives on implementing a quality improvement collaborative to improve person-centered care for maternal and reproductive health in Kenya
Changes in health worker knowledge and motivation in the context of a quality improvement programme in Ethiopia	Primary Health Care System Strengthening Project in Sri Lanka: Status and Challenges with Human Resources, Information Systems, Drugs and Laboratory Services
Clinical mentoring to improve quality of care provided at three NIM-ART facilities: A mixed methods study	Promising adoption of an electronic clinical decision support system for antenatal and intrapartum care in rural primary healthcare facilities in sub-Saharan Africa: The QUALMAT experience
Clinical mentorship to improve pediatric quality of care at the health centers in rural Rwanda: a qualitative study of perceptions and acceptability of health care workers	Quality improvement practices to institutionalize supply chain best practices for iCCM: Evidence from Rwanda and Malawi
Contextual factors influencing a training intervention aimed at improved maternal and newborn health care in a health zone of the Democratic Republic of Congo	Scaling up Business Plans in Tajikistan: a qualitative study of the history, barriers, facilitators and lessons learnt
Continuous quality improvement as a tool to implement evidence-informed problem solving: experiences from the district and health facility level in Uganda	Strengthening data collection and use for quality improvement in primary care: the case of Costa Rica
Culture’s Place in Quality of Care in a Resource-Constrained Health System: Comparison Between Three Malawi Districts	Successful implementation of a combined learning collaborative and mentoring intervention to improve neonatal quality of care in rural Rwanda
Do quality improvement teams contribute to performance of community health workers in Benin?	Sustainability Assessment of a District-Wide Quality Improvement on Newborn Care Program in Rural Rwanda: A Mixed-Method Study
Effectiveness of participatory community solutions strategy on improving household and provider health care behaviors and practices: A mixed-method evaluation
	Team-based primary health care for non-communicable diseases: complexities in South India
Enablers and barriers for implementing high-quality hypertension care in a rural primary care setting in Nigeria: perspectives of primary care staff and health insurance managers	The influence of Continuous Quality Improvement on healthcare quality: A mixed-methods study from Zimbabwe
Exploring the sustainability of perinatal audit in four district hospitals in the Western Cape, South Africa: a multiple case study approach	They are our eyes outside there in the community": Implementing enhanced training, management and monitoring of South Africa’s ward-based primary healthcare outreach teams
Facilitators and Barriers of Community-Level Quality Improvement for Maternal and Newborn Health in Tanzania	User-provider experiences of the implementation of KidzAlive-driven child-friendly spaces in KwaZulu-Natal, South Africa
Final Evaluation of the MOMI project in Burkina Faso, Kenya, Malawi and Mozambique	Why do strategies to strengthen primary health care succeed in some places and fail in others? Exploring local variation in the effectiveness of a community health worker managed digital health intervention in rural India
From Theory to Implementation: Adaptations to a Quality Improvement Initiative According to Implementation Context
Health workers' experiences of collaborative quality improvement for maternal and newborn care in rural Tanzanian health facilities: A process evaluation using the integrated 'Promoting Action on Research Implementation in Health Services' framework
How people-centred health systems can reach the grassroots: experiences implementing community-level quality improvement in rural Tanzania and Uganda
Implementation of a facilitation intervention to improve postpartum care in a low-resource suburb of Dar es Salaam, Tanzania
Implementing clinical guidelines to promote integration of mental health services in primary health care: a qualitative study of a systems policy intervention in Uganda
Implementing performance-based financing in peripheral health centres in Mali: what can we learn from it?
Improving institutional childbirth services in rural Southern Tanzania: a qualitative study of healthcare workers’ perspective
Integrating hypertension and HIV care in Namibia: A quality improvement collaborative approach
Logistical, cultural, and structural barriers to immediate neonatal care and neonatal resuscitation in Bihar, India
Maternal and perinatal death surveillance and response in Ethiopia: Achievements, challenges and prospects
Opening the ‘black box’ of collaborative improvement: a qualitative evaluation of a pilot intervention to improve quality of malaria surveillance data in public health centres in Uganda
Perspectives on implementing a quality improvement collaborative to improve person-centered care for maternal and reproductive health in Kenya
Primary Health Care System Strengthening Project in Sri Lanka: Status and Challenges with Human Resources, Information Systems, Drugs and Laboratory Services
Promising adoption of an electronic clinical decision support system for antenatal and intrapartum care in rural primary healthcare facilities in sub-Saharan Africa: The QUALMAT experience
Quality improvement practices to institutionalize supply chain best practices for iCCM: Evidence from Rwanda and Malawi
Scaling up Business Plans in Tajikistan: a qualitative study of the history, barriers, facilitators and lessons learnt
Strengthening data collection and use for quality improvement in primary care: the case of Costa Rica
Strengthening decentralized primary health care planning in Nigeria using a quality improvement model: how contexts and actors affecting implementation
Successful implementation of a combined learning collaborative and mentoring intervention to improve neonatal quality of care in rural Rwanda.
Sustainability Assessment of a District-Wide Quality Improvement on Newborn Care Program in Rural Rwanda: A Mixed-Method Study.
Team-based primary health care for noncommunicable diseases:complexities in South India
The influence of Continuous Quality Improvement on healthcare quality: A mixed-methods study from Zimbabwe
The missing bit in the middle: Implementation of the Nationals Health Services Standards for Papua New Guinea
The power of practice: simulation training improving the quality of neonatal resuscitation skills in Bihar, India
User-provider experiences of the implementation of KidzAlive-driven child-friendly spaces in KwaZulu-Natal, South Africa
What factors do make quality improvement work in primary health care? Experiences of maternal health quality improvement teams in three Puskesmas in Indonesia
Why do strategies to strengthen primary health care succeed in some places and fail in others? Exploring local variation in the effectiveness of a community health worker managed digital health intervention in rural India
